# Supplementary material for: Long-term archives reveal shifting extinction selectivity in China's postglacial mammal fauna
Source: Proc Biol Sci. 2017 Nov 22;284(1867):20171979. doi: 10.1098/rspb.2017.1979 (PMC5719176; doi:10.1098/rspb.2017.1979)
Supplement: Table S1 [file rspb20171979supp2.xlsx]

## Sheet: Holocene wild mammal database
						Lipotyphla				Chiroptera				Primates									Pholidota	Lagomorpha					Rodentia
Province	Site	Latitude	Longitude	Reported age/culture/date	Data source	Anourosorex squamipes	Crocidura lasiura	Scaptonyx fusicaudus	Scaptochirus moschatus	Vespertilio superans	Ia io	Hipposideros armiger	Rhinolophus ferrum-equinum	Macaca mulatta	Macaca nemestrina	Macaca speciosa	Macaca thibetana	Trachypithecus phayrei sp.	Rhinopithecus avunculus	Rhinopithecus roxellanae	Hoolock hoolock	Tupaia belangeri	Manis pentadactyla	Ochotona thibetana	Lepus capensis	Lepus oiostolus	Lepus sinensis	Lepus tolai	Castor fiber	Sciurotamias davidianus	Ratufa bicolor	Petaurista albiventer	Petaurista alborufus	Callosciurus erythraeus	Hylopetes alboniger	Spermophilus dauricus	Marmota bobak	Marmota sibirica	Marmota himalayana	Cricetulus varians	Cricetulus triton	Eospalax fontanieri	Myospalax aspalax	Myospalax psilurus	Microtus brandti	Microtus brandtioides	Meriones meridianus	Rhizomys sinensis	Rhizomys pruinosus
Anhui	Shishanzi	33.92	116.766	Neolithic	Institute of Archaeology (Beijing) collections/unpublished data
Anhui	Shuangdun	32.98	117.328	Neolithic	Institute of Archaeology (Beijing) collections/unpublished data
Anhui	Yuchisi	33.27	116.564	Neolithic (Dawenkou and Longshan)	Institute of Archaeology (Beijing) collections/unpublished data
Beijing	Dabaotai	39.81	116.296	Han Dynasty	Institute of Archaeology (Beijing) collections/unpublished data
Beijing	Donghulin	39.99	115.75	Early Holocene (11,000-9000 BP)	Liu and Chen (2012)
Beijing	eastern suburb (site not specified)	39.9	116.41	"Holocene"	Chia et al. (1977)
Beijing	Tazhao and Zhenjiangying	39.53	115.758	Neolithic to Shang and Zhou Dynasty	Institute of Archaeology (Beijing) collections/unpublished data
Beijing	Zhangying	40.21	116.286	3500-3200 BP	Huang (2010)
Chongqing	Dashi Cave	31.07	109.88	"Holocene"	Collections of Three Gorges Museum, Chongqing
Chongqing	Maliutuo	30.81	108.409	Eastern Zhou Dynasty	Wu (2007)
Chongqing	Qingyuan	28.84	108.77	Shang and Zhou Dynasties	Institute of Archaeology (Beijing) collections/unpublished data									1
Chongqing	Wazhadi	30.3	108.039	Bronze Age (3000-2500 BP)	Wu (2007)
Chongqing	Wushan	31.06	109.53	Neolithic	Turvey et al. (2013)
Chongqing	Yuxi	29.86	107.731	Neolithic (7000 BP)	Huang (2010), collections of Three Gorges Museum, Chongqing									1
Chongqing	Zhongba	30.3	108.039	Late Neolithic-Qin Dynasty (4200-2200 BP)	Wu (2007), Zhu et al. (2008)									1						1																												1
Fujian	Damaoshan	23.6	117.405	5000-4300 BP	Tong (2000), Rookmaaker (2006), Jiao (2007), Huang (2010)
Fujian	Huangguashan	26.89	120.006	Neolithic (4300-3500 BP)	Jiao (2007), Huang (2010)									1							1										1
Fujian	western Taiwan Strait	26.8	119.8	"Holocene"	You et al. (1995)
Fujian	Tanshishan	26.15	119.158	Late Neolithic (4310-3105 BP)	Chi (1977), Zhang (1984), Huang and Zhang (2002), Jiao (2006, 2007)
Fujian	Xitou	26.23	119.077	5000-4000 BP	Jiao (2006, 2007)											1
Gansu	Dadiwan	35.01	105.906	Neolithic	Institute of Vertebrate Palaeontology and Palaeoanthropology (Beijing) collections/unpublished data									1																			1								1	1						1
Gansu	Dahezhuang	35.97	103.34	Bronze Age (Qijia), 4100-3900 BP	Flad et al. (2007), Liu and Chen (2012)
Gansu	Dalijiaping	33.39	104.93	5000-4700 BP	Huang (2010)
Gansu	Donghuishan	38.43	100.813	Bronze Age (Siba), 4000-3500 BP	Flad et al. (2007), Liu and Chen (2012)
Gansu	Fujiamen	34.69	104.88	Neolithic (5000 BP)	Institute of Archaeology (Beijing) collections/unpublished data
Gansu	Huoshaogou	40	97.6643	Bronze Age (Siba), 3485-3245 BP	Huang (2010), Liu and Chen (2012)
Gansu	Linjia	35.66	103.389	4900-4700 BP	Liu and Chen (2012)																								1
Gansu	Majiawan	35.93	103.383	Neolithic (Majiayao), 5000-4500 BP	Liu and Chen (2012)
Gansu	Qinweijia	35.96	103.29	Bronze Age (Qijia), 4100-3700 BP	Flad et al. (2007), Liu and Chen (2012)
Gansu	Shizhaocun	34.36	105.42	Neolithic (Majiayao) to Bronze Age (Qijia), 6800-3900 BP	Flad et al. (2007), Liu and Chen (2012)									1															1													1						1
Gansu	Wen County (site not specified)	32.94	104.683	pre-2100 BP	Wang (1974)
Gansu	Xishanping	34.36	105.42	Neolithic (Dadiwan I, Lower Beishouling, Majiayao) to Bronze Age (Qijia), 8000-3900 BP	Flad et al. (2007)									1																																		1
Gansu	Zhangjiazui	35.96	103.286	Bronze Age (Qijia), 4300-3900 BP	Liu and Chen (2012)
Guangdong	Dushizi	22.35	111.87	8300 BP	Huang and Zhang (2002)
Guangdong	Hetang	22.84	113.046	3980 BP	Huang and Zhang (2003)
Guangdong	Luojiyan/Huangyan Caves	23.42	111.51	11,175 BP	Huang and Zhang (2003)
Guangdong	Nanyuegongyuan	23.12	113.32	Western Han Dynasty	Institute of Archaeology (Beijing) collections/unpublished data
Guangdong	Niulan Cave	24.19	113.42	Neolithic	Institute of Archaeology (Beijing) collections/unpublished data		1				1	1		1																															1
Guangdong	Panlong Cave	22.94	112.052	3800 BP	Huang and Zhang (2002), Jiao (2006)
Guangdong	Qixingyan	23.08	112.476	8670-3540 BP	Huang and Zhang (2003)
Guangdong	Xianggangnanyuewangmu	23.13	113.26	Western Han Dynasty	Institute of Archaeology (Beijing) collections/unpublished data
Guangxi	Bala Cave	23.75	109.22	Neolithic	Wang (1974)
Guangxi	Cunkong Cave	23.61	106.974	"Holocene"	Wang et al. (2007)
Guangxi	Dayan	25.27	110.29	Neolithic	Lam et al. (2010)
Guangxi	Gexinqiao	23.89	106.554	Neolithic (6000 BP)	Huang (2010), Xie (2012)									1
Guangxi	Zhenpiyan	25.18	110.15	Early Neolithic (11,310-7580 BP)	Li and Han (1978), Zhang (1984), Huang and Zhang (2003)									1		1																																1
Hebei	Cishan	36.57	114.119	Middle Neolithic	Institute of Archaeology (Beijing) collections/unpublished data									1														1																1
Hebei	Hanmu	38.95	115.3	Han Dynasty	Institute of Archaeology (Beijing) collections/unpublished data																				1					1											1
Hebei	Hutouliang	40.1	114.15	11,000 BP	Huang and Hou (1998)																															1				1		1				1
Hebei	Nanzhuangtou	39.11	115.657	Early Neolithic (10,510-9700 BP)	Institute of Archaeology (Beijing) collections/unpublished data
Hebei	Taixi	38.08	114.65	Shang Dynasty	Institute of Archaeology (Beijing) collections/unpublished data
Heilongjiang	Pingyang	46.61	123.55	Post-Shang Dynasty	Institute of Archaeology (Beijing) collections/unpublished data																																						1
Heilongjiang	Xiaobalang	46.31	130.3	Han-Wei Dynasty	Institute of Archaeology (Beijing) collections/unpublished data
Heilongjiang	Xilinhe	45.08	129.35	Tang Dynasty (Bohai culture), 698-926 AD	Institute of Archaeology (Beijing) collections/unpublished data
Heilongjiang	Xinkailiu	45.21	132.19	Neolithic	Institute of Archaeology (Beijing) collections/unpublished data
Henan	Baiying	35.92	114.35	Neolithic (4160 BP)	Institute of Archaeology (Beijing) collections/unpublished data
Henan	Chouli and Zhaigen	34.62	112.45	Early Neolithic (9000-7000 BP)	Institute of Archaeology (Beijing) collections/unpublished data
Henan	Erlitou	34.67	112.687	Bronze Age (Erlitou)	Institute of Archaeology (Beijing) collections/unpublished data
Henan	Huanbei Huayuanzhuang	36.12	114.367	Shang Dynasty	Yuan and Tang (2000)
Henan	Huangpo	34.73	112.13	Neolithic (Yangshao)	Institute of Archaeology (Beijing) collections/unpublished data									1
Henan	Jiahu	33.24	113.3	Middle Neolithic (9000-7800 BP)	Institute of Archaeology (Beijing) collections/unpublished data
Henan	Wadian	34.19	113.409	Late Neolithic (Longshan)	Institute of Archaeology (Beijing) collections/unpublished data
Henan	Wangchenggang	34.45	113.05	Xia Dynasty	Institute of Archaeology (Beijing) collections/unpublished data
Henan	Xiaoshuangqiao	34.73	112.77	Shang Dynasty (3435-3410 BP)	Yuan et al. (2008)
Henan	Xiawanggang	33.8	111.28	Neolithic (Yangshao) to Western Zhou Dynasty	Zhang (1984)									1
Henan	Xinzhai	34.44	113.553	4000-3600 BP	Huang (2010)
Henan	Xipo	34.49	110.717	Neolithic (Middle Yangshao)	Ma (2005)																																					1						1
Henan	Xishan	34.88	113.542	Neolithic (6300-4800 BP)	Institute of Archaeology (Beijing) collections/unpublished data
Henan	Yangzhuang	33.31	113.778	Bronze Age (Erlitou)	Institute of Archaeology (Beijing) collections/unpublished data
Henan	Yanshi Shang walled town	34.73	112.77	Shang Dynasty (3600-3400 BP)	Yuan et al. (2008)
Henan	Yinghe	35.16	112.14	Late Neolithic (Longshan)	Institute of Archaeology (Beijing) collections/unpublished data
Henan	Yinxu	36.14	114.303	Shang Dynasty	Zhang (1984)									1															1																			1
Henan	Zaojiaoshu	34.61	112.478	Bronze Age (Erlitou)	Institute of Archaeology (Beijing) collections/unpublished data
Henan	Zhangdeng	36.1	114.4	Pre-Shang Dynasty	Institute of Archaeology (Beijing) collections/unpublished data
Henan	Zhengguojisiyizhi	34.4	113.74	Warring States Period	Institute of Archaeology (Beijing) collections/unpublished data
Hubei	Buzhuanghe	30.95	110.757	Late Neolithic (Shijiahe), Bronze Age (Erlitou), and Shang, Zhou, Qin, Han, and the Six Dynasties	Wu (2007)
Hubei	Changtuohe	31.04	110.34	4000-3000 BP	Flad and Chen (2013)
Hubei	Chaotianzui	30.87	110.88	Neolithic (Daixi), 6300-5300 BP	Institute of Archaeology (Beijing) collections/unpublished data
Hubei	Chengbeixi	30.38	111.45	Middle Neolithic (8500-7500 BP)	Wu (2007), Yuan et al. (2008)
Hubei	Dianzitou	31.04	110.34	Early Neolithic	Wu (2007)															1		1
Hubei	Diaolongbei	32.27	112.948	Neolithic (Daixi and Qujialing)	Institute of Archaeology (Beijing) collections/unpublished data
Hubei	Guanzhuangping	30.82	110.985	Neolithic, Eastern Zhou and Ming Dynasties (4700 BP-1566 AD)	Wu and Zhou (2005), Wu (2007)
Hubei	Heguangzui	30.96	110.719	Shang Dynasty (3600-3100 BP)	Wu (2007)									1
Hubei	Jingnansi	30.04	112.42	4000-3000 BP	Flad and Chen (2013)
Hubei	Leijiaping	31.05	110.395	Late Neolithic (Longshan) to Ming Dynasty	Institute of Archaeology (Beijing) collections/unpublished data
Hubei	Lijiatuo	31.04	110.34	Spring and Autumn-Warring States Period	Institute of Archaeology (Beijing) collections/unpublished data
Hubei	Liulinxi	30.89	110.889	Middle Neolithic (7000-6000 BP), Bronze Age (Erlitou), Eastern Zhou Dynasty	Wu (2007), Yuan et al. (2008)
Hubei	Lujiahe	30.38	111.45	Shang Dynasty	Wu (2007)
Hubei	Luoping	31.2	110.095	Zhou, Han and Ming Dynasties	Wu (2007)
Hubei	Miaoping	30.96	110.767	Late Neolithic (4500-4200 BP)	Wu (2007), Yuan et al. (2008)
Hubei	Nanmuyuan	31.01	110.234	7500-5000 BP	Wu (2007), Yuan et al. (2008)
Hubei	Saidun	30.07	115.94	Neolithic	Institute of Archaeology (Beijing) collections/unpublished data
Hubei	Shazui	29.97	110.29	Neolithic (Daxi culture)	Chen et al. (2004)											1
Hubei	Shentanwan	30.47	111.2	Neolithic (Daxi culture)	Chen et al. (2004)									1		1
Hubei	Tudiwan	30.98	110.77	Han Dynasty	Institute of Archaeology (Beijing) collections/unpublished data
Hubei	Weiganping	30.43	110.401	Neolithic (Daxi culture)	Chen et al. (2004)									1		1
Hubei	Xianglushi	30.42	110.514	Xia, Shang and Zhou Dynasties (Ba culture)	Chen et al. (2004), Flad and Chen (2013)									1		1																																1
Hubei	Xisiping	30.47	111.161	Neolithic (Daxi culture)	Chen et al. (2004)											1
Hubei	Yazizui	31.04	110.34	Early Neolithic	Wu (2007)									1
Hubei	Zhouliangyuqiao	30.18	112.12	Late Shang Dyansty	Flad and Chen (2013)
Hunan	Bashidang	29.75	111.824	9000-7600 BP	Yuan et al. (2008), Liu and Chen (2012)
Hunan	Chengtoushan	29.69	111.656	Neolithic (6400-4200 BP)	Yasuda (2008), Liu and Chen (2012), Flad and Chen (2013)
Hunan	Gaomiao	27.21	109.84	Neolithic (7400 BP)	Chi and Hung (2012)
Hunan	Mawangdui	28.21	113.023	Han Dynasty	Institute of Archaeology (Beijing) collections/unpublished data																						1
Hunan	Yuchanyan	25.57	111.447	Early Neolithic (pre-10,000 BP)	Institute of Archaeology (Beijing) collections/unpublished data									1
Inner Mongolia	Baiyinchanghan	43.62	118.06	Neolithic (Xinglongwa and Hongshan), 8000-5000 BP	Institute of Archaeology (Beijing) collections/unpublished data
Inner Mongolia	Dabagou	46.06	121.92	Neolithic (Late Yangshao), 5800-5000 BP	Liu and Chen (2012)
Inner Mongolia	Dashanqian	41.56	118.42	4000-3500 BP	Yuan et al. (2008)
Inner Mongolia	Hake	49.22	120.084	Neolithic and younger levels (7710-1750 BP)	Institute of Archaeology (Beijing) collections/unpublished data
Inner Mongolia	Jinggouzi	42.27	118.96	Late Spring and Autumn to Early Warring State (2115 BP)	Yuan et al. (2008)
Inner Mongolia	Miaozigou	42.85	118.289	Neolithic (Late Yangshao), 5800-5000 BP	Flad et al. (2007), Liu and Chen (2012)
Inner Mongolia	Shihushan I	40.53	112.5	Neolithic (6500 BP)	Flad et al. (2007), Liu and Chen (2012)																																					1
Inner Mongolia	Wangmushanposhang	40.53	112.5	5500-5000 BP	Flad et al. (2007)																																					1
Inner Mongolia	Wangmushanpoxia	40.53	112.5	Neolithic (Yangshao), 6200-5600 BP	Flad et al. (2007)
Inner Mongolia	Xicha	39.91	111.69	Late Neolithic (Longshan), 5000-4000 BP	Liu and Chen (2012)
Inner Mongolia	Xiliang	43.62	118.06	Neolithic (7060-6885 BP)	Institute of Archaeology (Beijing) collections/unpublished data
Inner Mongolia	Xinglonggou	42.46	120.22	8000-7400 BP	Yuan et al. (2008)
Inner Mongolia	Xinglongwa	41.56	118.42	8200-7000 BP	Yuan et al. (2008)
Inner Mongolia	Yanjialiang	40.58	109.83	Yuan Dynasty	Institute of Archaeology (Beijing) collections/unpublished data
Inner Mongolia	Zhaobaogou	42.2	120.1	Neolithic (c.7000 BP)	Shelach (2000)																															1								1
Inner Mongolia	Zhuanlongcang	40.59	110.032	Neolithic (Microlithic)	Liu and Chen (2012)
Inner Mongolia	Zhukaigou	39.6	110.3	Late Neolithic (Late Longshan) to Shang and Zhou Dynasties (5000-3400 BP)	Flad et al. (2007)
Jiangsu	Longnan	31.6	120.36	Neolithic (Songze and Liangzhu), 5400-5200 BP	Yuan et al. (2008)
Jiangsu	Longqiuzhuang	32.83	119.514	Neolithic	Institute of Archaeology (Beijing) collections/unpublished data
Jiangsu	Qindun	32.587	120.284	6000-5500 BP	Cao et al. (1989)
Jiangsu	Tai County (site not specified)	31.65	119.028	"Holocene"	Cao et al. (1989), Shanghai Museum of Science and Technology collections
Jiangsu	Tai County (site not specified)	31.65	119.028	11,200 BP	Fang (2000)				1				1
Jiangsu	Wanbei	34.11	118.8	Neolithic	Institute of Archaeology (Beijing) collections/unpublished data
Jiangsu	Xudun	31.43	120.1	Neolithic	Institute of Archaeology (Beijing) collections/unpublished data
Jiangxi	Xianren Cave	29.56	115.963	Early Neolithic (10,000-9000 BP)	Zhang (1984)									1													1
Jilin	Aodongcheng	43.22	128.15	Jin Dynasty	Institute of Archaeology (Beijing) collections/unpublished data
Jilin	Mijiang	43	130.146	"Holocene"	Institute of Vertebrate Palaeontology and Palaeoanthropology (Beijing) collections/unpublished data
Jilin	Taiwangling	27.11	114.99	"Holocene"	Institute of Archaeology (Beijing) collections/unpublished data
Jilin	Zhoujiayoufang	44.44	126.21	3500 BP	Turvey et al. (2013)
Jilin	Zuojiashan	44.4	125.14	Neolithic	Institute of Archaeology (Beijing) collections/unpublished data
Liaoning	Beidian	41.3	124.5	Bronze Age	Institute of Archaeology (Beijing) collections/unpublished data
Liaoning	Beiwutun	38.91	121.61	Neolithic	Institute of Archaeology (Beijing) collections/unpublished data
Liaoning	Dazuizi	39.74	121.489	Bronze Age	Institute of Archaeology (Beijing) collections/unpublished data
Liaoning	Guojiacun	39.79	122.616	5626-4430 BP	Institute of Archaeology (Beijing) collections/unpublished data
Liaoning	Machengzi	41.3	124.5	Neolithic to Bronze Age	Institute of Archaeology (Beijing) collections/unpublished data
Liaoning	Ping'anbao	42.18	122.3	Neolithic to Bronze Age (3700-2875 BP)	Institute of Archaeology (Beijing) collections/unpublished data																																							1
Liaoning	Shanchengzi	41.3	124.5	Bronze Age	Institute of Archaeology (Beijing) collections/unpublished data
Ningxia	Linziliang	36.57	105.64	Neolithic (4800-4000 BP)	Flad et al. (2007)
Ningxia	Shidaoluomu	36.02	106.24	Tang Dynasty	Institute of Archaeology (Beijing) collections/unpublished data
Ningxia	Tianhong	36	106.29	575 AD	Institute of Archaeology (Beijing) collections/unpublished data
Qinghai	Heimahe 3	36.73	99.7741	8410 BP	Rhode et al. (2007)
Qinghai	Jiangxigou 2	36.62	100.285	9300-5000 BP	Rhode et al. (2007)
Qinghai	Xiangnagou	35.76	100.263	5600-4000 BP	Flad et al. (2007)
Qinghai	Yangqu Ershidang	35.76	100.263	5600-4000 BP	Flad et al. (2007)
Qinghai	Zongri	35.26	100.571	Late Neolithic (5600-4000 BP)	Flad et al. (2007), Rhode et al. (2007), An and Chen (2010)																																	1
Shaanxi	Anban	34.21	107.55	Neolithic (Yangshao, Longshan), 7000-4300 BP	Flad et al. (2007)																																					1						1
Shaanxi	Baijiacun	34.25	109.1	Neolithic (pre-Yangshao), 8000-7000 BP	Liu (2004), Flad et al. (2007)																																											1
Shaanxi	Banpo	34.27	108.95	Neolithic (6900-2000 BP)	Zhang (1984), Flad et al. (2007), Yuan et al. (2008), Liu and Chen (2012)																								1													1						1
Shaanxi	Beishouling	34.23	107.8	Neolithic (pre-Yangshao, Yangshao), 7300-6900 BP	Flad et al. (2007)									1																												1						1
Shaanxi	Chang'an	34.27	108.9	Han Dynasty	Institute of Archaeology (Beijing) collections/unpublished data																				1											1
Shaanxi	Chang'an (royal tomb)	34.16	108.91	Warring States Period	Shaanxi Institute of Archaeology (Xi'an) collections/unpublished data
Shaanxi	Dabaodang	38.6	109.947	Han Dynasty	Institute of Archaeology (Beijing) collections/unpublished data
Shaanxi	Dongying	33.72	110.195	Neolithic (Yangshao, Longshan)	Institute of Archaeology (Beijing) collections/unpublished data																				1
Shaanxi	Fengxi	34.16	108.91	Western Zhou Dynasty	Yuan and Xu (2001)
Shaanxi	Fulinbao	34.38	107.1	Neolithic (5500-5000 BP)	Flad et al. (2007)																																					1
Shaanxi	Gaojiabao	38.55	110.297	Shang-Zhou Dynasty	Institute of Archaeology (Beijing) collections/unpublished data
Shaanxi	Gengbei	34.45	109.108	3700-3600 BP	Yang et al. (2008)
Shaanxi	Gongjiawan	33.72	110.2	Neolithic (Yangshao, Longshan), Western Zhou Dynasty	Institute of Archaeology (Beijing) collections/unpublished data																																											1
Shaanxi	Guantaoyuan	34.36	107.208	Neolithic (pre-Yangshao: 7300-7000 BP), Western Zhou Dynasty	Hu and Li (2006), Yang et al. (2008), Liu and Chen (2012)															1																						1						1
Shaanxi	Hannanling	34.34	108.94	Han Dynasty	Institute of Archaeology (Beijing) collections/unpublished data
Shaanxi	Hanyangling	34.44	108.942	Han Dynasty	Institute of Archaeology (Beijing) collections/unpublished data
Shaanxi	Huoshiliang and Yuanxihaizi	38.29	109.73	Late Neolithic (Longshan) to Bronze Age (Erligou), 4100-3900 BP	Liu and Chen (2012)
Shaanxi	Jiangzhai	34.23	109.7	Neolithic (Yangshao, Longshan), 6800-4000 BP	Flad et al. (2007), Liu and Chen (2012)									1																												1						1
Shaanxi	Kangjia	34.37	109.214	Late Neolithic (Longshan), 4600-4000 BP	Liu (2004), Flad et al. (2007), Yang et al. (2008)																																					1						1
Shaanxi	Keshengzhuang	34.16	108.91	Late Neolithic (Keshengzhuang II)	Institute of Archaeology (Beijing) collections/unpublished data
Shaanxi	Lingkoucun	34.48	109.367	Neolithic (7300-5500 BP)	Flad et al. (2007)																																											1
Shaanxi	Longgangsi	33	106.94	Neolithic (early Yangshao) (7000-6000 BC)	Liu (2004)
Shaanxi	Nanshacun	34.53	109.77	4000 BP	Yuan et al. (2008)
Shaanxi	Nianzipo	35.17	107.915	Pre-Zhou Dynasty	Institute of Archaeology (Beijing) collections/unpublished data
Shaanxi	Qinshihuangling	34.39	109.28	Qin Dynasty	Institute of Archaeology (Beijing) collections/unpublished data
Shaanxi	Tianmashachang	34.43	109.011	3700-3600 BP	Yang et al. (2008)
Shaanxi	Weiyanggong	34.3	108.863	Han Dynasty	Institute of Archaeology (Beijing) collections/unpublished data
Shaanxi	Wuzhuangguoliang	37.78	109.018	Neolithic (Late Yangshao), 5500-5000 BP	Liu and Chen (2012)																				1																	1
Shaanxi	Xiaweiluo	35.11	108.33	Early Western Zhou Dynasty	Institute of Archaeology (Beijing) collections/unpublished data
Shaanxi	Xinhua	38.62	109.992	Qin and Han Dynasties	Shaanxi Institute of Archaeology (2005)
Shaanxi	Zhouyuan Zhuangli	34.38	107.9	Western Zhou Dynasty (3000-2700 BP)	Huang (2010)
Shaanxi	Zijing	33.86	109.94	Neolithic (pre-Yangshao) to Western Zhou Dynasty	Institute of Archaeology (Beijing) collections/unpublished data
Shandong	Beiwutun	38.91	121.61	Neolithic (Xiaozhushan), 6500-5500 BP	Liu and Chen (2012)
Shandong	Chengziya	36.72	117.53	Late Neolithic (Longshan), 4000 BP	Liu and Chen (2012)
Shandong	Dawenkou	35.96	117.106	Neolithic (7300-4000 BP)	Zhang (1984)
Shandong	Daxinzhuang	36.71	117.106	Shang Dynasty (Middle to early Late Shang) to Warring States Period	Li (2008)																																											1
Shandong	Dazhongjia	37.6	121.104	5100-4900 BP	Yuan et al. (2002)
Shandong	Geduiding	37.45	121.687	5600-5400 BP	Yuan et al. (2002)
Shandong	Jianxin	34.81	117.32	Neolithic (Dawenkou and Longshan)	Institute of Archaeology (Beijing) collections/unpublished data
Shandong	Liulijing	35.33	116.45	Neolithic (Dawenkou)	Institute of Archaeology (Beijing) collections/unpublished data
Shandong	Lujiakou	36.5	119.7	Neolithic (3910-365 BP)	Institute of Archaeology (Beijing) collections/unpublished data																																							1
Shandong	Luozhuang	36.75	117.473	Han Dynasty	Institute of Archaeology (Beijing) collections/unpublished data
Shandong	Qianbu	36.93	118.081	Neolithic (Dawenkou, Longshan), and Shang, Zhou and Han Dynasties	Institute of Archaeology (Beijing) collections/unpublished data
Shandong	Qianbuxia	36.71	119.16	Neolithic	Institute of Archaeology (Beijing) collections/unpublished data																																					1
Shandong	Qianzhangda	34.92	117.21	Shang-Zhou Dynasties	Shandong Archaeological Team (2001)
Shandong	Tai'an	36.2	117.088	Neolithic (Dawenkou)	Institute of Archaeology (Beijing) collections/unpublished data
Shandong	Tangshan	36.96	118.053	Late Neolithic to early Bronze Age (Longshan to Yueshi), and Shang, Zhou and Han Dynasties	Institute of Archaeology (Beijing) collections/unpublished data
Shandong	Tonglin	36.5	118.2	4400-3000 BP	Huang (2010)
Shandong	Wangyin	35.48	116.77	Neolithic (Beixin and Dawenkou)	Institute of Archaeology (Beijing) collections/unpublished data
Shandong	Wengjiabu	36.83	121.611	5800-5600 BP	Yuan et al. (2002)
Shandong	Xianrentai	36.55	116.75	Late Neolithic to early Bronze Age (Yueshi), early Western Zhou Dynasty, Spring and Autumn Period, Warring States Period, Han Dynasty	Institute of Archaeology (Beijing) collections/unpublished data
Shandong	Xiwusi	35.41	116.37	Late Neolithic (Longshan) and Zhou Dynasty	Institute of Archaeology (Beijing) collections/unpublished data
Shandong	Yinjiacheng	35.41	117.16	Late Neolithic to early Bronze Age (Longshan to Yueshi), and Shang, Zhou and Han Dynasties	Institute of Archaeology (Beijing) collections/unpublished data
Shandong	Yuhuangding	35.41	116.59	Neolithic (late Beixin to early Dawenkou), 6500-6000 BP	Institute of Archaeology (Beijing) collections/unpublished data																																					1
Shandong	Zhaogezhuang	37.23	121.35	Neolithic	Institute of Archaeology (Beijing) collections/unpublished data
Shanghai	Fuquanshan	31.2	121.2	Neolithic (5900-5300 BP)	Yuan et al. (2008)
Shanghai	Maqiao	30.91	121.27	Neolithic (Liangzhu and Maqiao), 5000-4000 BP	Yuan et al. (2008), Shanghai Museum of Science and Technology collections
Shanghai	Songze	31.17	121.18	Neolithic (5900-5300 BP)	Zhang (1984), Cao et al. (1989), Yuan et al. (2008)
Shanghai	Xinhe	31.58	121.53	235 BP	Cao et al. (1989)
Shanxi	Gaodui	36.13	111.477	Neolithic (Yangshao), 7000-5000 BP	Liu and Chen (2012)
Shanxi	Guchengdongguan	35.3	111.67	Neolithic (late Yangshao, Miaodigou, Longshan) and Eastern Zhou Dynasty	Institute of Archaeology (Beijing) collections/unpublished data
Shanxi	Taosi	35.9	111.504	Late Neolithic (late Longshan)	Institute of Archaeology (Beijing) collections/unpublished data
Shanxi	Tianmaqucun	35.73	111.592	Late Neolithic (Longshan) and Zhou Dynasty	Institute of Archaeology (Beijing) collections/unpublished data
Shanxi	Yuanqu	35.3	111.67	Neolithic (late Yangshao), Bronze Age (late Erlitou and early Erligang), Song Dynasty (5000 BP-1127 AD)	An (2010)
Sichuan	Baoxing County (site not specified)	30.37	102.815	pre-2100 BP	Wang (1974)
Sichuan	Beichuan County (site not specified)	31.62	104.468	pre-2100 BP	Wang (1974)
Sichuan	Guan County (site not specified)	30.99	103.647	pre-2100 BP	Wang (1974)
Sichuan	Jinsha (Meiyuan Site)	30.68	104.011	Late Shang and Western Zhou Dynasties	Zhu et al. (2006), Flad and Chen (2013)
Sichuan	Maohan County (site not specified)	31.68	103.854	pre-2100 BP	Wang (1974)
Sichuan	Pingwu County (site not specified)	32.41	104.556	pre-2100 BP	Wang (1974)
Sichuan	Sanxingdui	30.99	104.2	Neolithic (Baodun), 3700-3150 BP	Flad and Chen (2013)
Sichuan	Shangyejie	30.67	104.056	Warring States Period	Flad and Chen (2013)												1
Sichuan	Shierqiao	30.67	104.03	3200-2800 BP	Flad and Chen (2013)												1
Sichuan	Songpan County (site not specified)	32.66	103.605	pre-2100 BP	Wang (1974)
Sichuan	Tianqian County (site not specified)	30.07	102.758	pre-2100 BP	Wang (1974)
Sichuan	Wenchuan County (site not specified)	31.48	103.59	pre-2100 BP	Wang (1974)
Sichuan	Yingpanshan	31.68	103.851	4881-3100 BP	Huang (2010)												1
Sichuan	Zhaojue County (site not specified)	28.01	102.843	pre-2100 BP	Wang (1974)
Xinjiang	Chawuhugoukou	42.32	86.38	Western Zhou Dynasty to Spring and Autumn Period (3000-1780 BP)	Flad et al. (2007)
Xinjiang	Shirenzigou	43.52	93.2291	Early Iron Age	Yue et al. (2014)
Xinjiang	Yuanshagucheng	38.87	81.5917	2200 BP	Institute of Archaeology (Beijing) collections/unpublished data																																										1
Xizang	Chaxiutang	31.2	91.67	800-1000 AD	Hu and Zhang (2010)																			1															1
Xizang	Gazo	31.14	97.18	Neolithic (4690 BP)	Huang (1980)
Xizang	Karub	31.14	97.172	4690 BP	Huang (1991)																																		1
Xizang	Karuo	31.1	97.2	Neolithic (6000-4000 BP)	Zhang (1984), Aldenderfer and Zhang (2004), Flad et al. (2007)									1												1											1
Xizang	Qugong	29.65	91.1409	Neolithic (3750-3100 BP)	Aldenderfer and Zhang (2004)
Yunnan	Dadunzi	25.42	101.52	Late Neolithic (3210 BP)	Qian and Zhou (1991), Huang and Zhang (2003)					1				1													1
Yunnan	Huoxinshan	24.62	99.2072	8000-7000 BP	Jablonski et al. (2003)
Yunnan	Jiangdongshan	25.39	98.5675	8470-5025 BP	Jablonski et al. (2012)
Yunnan	Longwantang	25.11	99.16	"Early Holocene"	Institute of Archaeology (Beijing) collections/unpublished data
Yunnan	Pupiao	25.01	99.0126	Early Holocene/Neolithic (7000-6250 BP)	Ma and Tang (1992), Huang and Zhang (2002)
Yunnan	Shifo Cave	23.36	99.45	3500-3000 BP	Institute of Archaeology (Beijing) collections/unpublished data									1
Yunnan	Tangzigou	25	99	Neolithic (9000-8745 BP)	Ji et al. (2004), Jin (2010), Jin et al. (2012)	1		1						1	1			1	1			1									1	1		1	1													1	1
Yunnan	Xiaohe Cave	23.09	104.42	Neolithic	Turvey et al. (2013)
Yunnan	Xihu	25.7	101.87	3115 BP	Huang and Zhang (2003)
Zhejiang	Fujiashan	29.89	121.56	Neolithic (7000-6000 BP)	Institute of Archaeology (Beijing) collections/unpublished data									1
Zhejiang	Hemudu	29.98	121.32	Neolithic (7000-6000 BP)	Wei et al. (1990), Yuan et al. (2008)									1		1							1
Zhejiang	Kuahuqiao	30.17	120.23	Neolithic (8200-7000 BP)	Liu et al. (2004), Yuan et al. (2008), Liu and Chen (2012)
Zhejiang	Loujiaqiao	29.94	120.23	Neolithic (6500-5800 BP) and Shang-Zhou Dynasty	Zhejiang Cultural Relics Archaeology Institute et al. (2010)
Zhejiang	Luojiajiao	30.86	120.47	Neolithic (7000 BP)	Liu et al. (2004), Yuan et al. (2008)
Zhejiang	Nanhebin	30.75	120.76	Neolithic	Institute of Archaeology (Beijing) collections/unpublished data
Zhejiang	Tianluoshan	29.8	121.67	Neolithic (7000-5000 BP)	Zhang 2009; Zhang et al. 2011									1
Zhejiang	Zhuji (site not specified)	29.71	120.25	Neolithic (6000 BP)	People's Daily, Xinhua News (10/07/2000)
					Wild mammal species richness/site:	1	1	1	1	1	1	1	1	30	1	8	3	1	1	3	1	2	1	1	4	1	3	1	4	1	2	1	1	1	1	3	1	1	2	1	2	16	1	4	1	1	1	19	1
[truncated: 84 more columns]

## Sheet: References
Aldenderfer M, Zhang Y (2004) The prehistory of the Tibetan Plateau to the seventh century A.D.: perspectives and research from China and the west since 1950. Journal of World Prehistory 18: 1-55.
An J (2010) A preliminary analysis of faunal remains unearthed from the Shangcheng site, Shanxi province. Bone Commons 929: http://alexandriaarchive.org/bonecommons/items/show/929 (accessed March 3, 2016).
An J, Chen H (2010) A study of faunal remains from the Zongri cultural sites. In Henan Provincial Institute of Cultural Relics and Archaeology (Ed.) Zooarchaeology: Volume 1. Collection of Papers from International Conference in Zooarchaeology in Zhengzhou, China, 2007. Cultural Relics Press, Beijing, pp. 232-240.
Cao K, Qiu L, Miao B (1989) Preliminary studies on former habitat of wild David's deer. Zoological Research 10: 115-122.
Chen Q, Wang S, Zhang D (2004) Research on ancient animal remains from the Qingjiang Valley. Science Publishing House, Beijing.
Chi K (1977) Animal bones from Tanshishan Neolithic site, Minhou, Fujian. Vertebrata Palasiatica 15: 301-306.
Chi Z, Hung H (2012) Later hunter-gatherers in southern China, 18000-3000 BC. Antiquity 86: 11-29.
Chia L, Li Y, Yuan C, Wei Q (1977) Mammal remains and horn tools from the peat bed of the eastern suburb of Peking. Vertebrata Palasiatica 15: 150-156.
Fang Y (2000) Groups of mammals in Jiangsu since the Pliocene. Dongnan Wenhua 2000.09: 33-40.
Flad RK, Chen P (2013) Ancient central China: centers and peripheries along the Yangzi River. Cambridge University Press, New York.
Flad RK, Yuan J, Li S (2007) Zooarcheological evidence for animal domestication in northwest China. In Madsen BD, Chen F, Gao X (Eds.) Late Quaternary climate change and human adaptation in arid China. Elsevier, Amsterdam, pp. 167-203.
Hu S, Li B (2006) Skulls of Rhinopithecus roxellana discovered from the Guantaoyuan Neolithic archaeological site in Baoji and their significance. Acta Theriologica Sinica 26: 417-420.
Hu S, Zhang J (2010) An interpretation of the mammal remains from the sacrificial site of Chaxiutang in Naqu, Tibet. In Henan Provincial Institute of Cultural Relics and Archaeology (Ed.) Zooarchaeology: Volume 1. Collection of Papers from International Conference in Zooarchaeology in Zhengzhou, China, 2007. Cultural Relics Press, Beijing, pp. 241-251.
Huang W (1980) Note on Holocene Gazo site of Changdu, Xizang. Vertebrata Palasiatica 18: 163-168.
Huang W (1991) Late Pleistocene and Holocene uplift and changes in the climate of Xizang Plateau as evident from vertebrate fossils and archaeological finds. Physics and Chemistry of the Earth 18: 269-275.
Huang Y (2010) A quantitative analysis of faunal remains and the development of animal domestication. In Henan Provincial Institute of Cultural Relics and Archaeology (Ed.) Zooarchaeology: Volume 1. Collection of Papers from International Conference in Zooarchaeology in Zhengzhou, China, 2007. Cultural Relics Press, Beijing, pp. 1-31.
Huang W, Hou Y (1998) A perspective on the archaeology of the Pleistocene-Holocene transition in North China and the Qinghai-Tibetan Plateau. Quaternary International 49/50: 117-127.
Huang Z, Zhang W (2002) The relative stability of prehistorical geographic environment in China's tropics on the basis of archaeology. Journal of Geographical Sciences 12: 460-466.
Huang Z, Zhang W (2003) The Quaternary faunas and climatic fluctuation in the tropical zone of China. Journal of Geographical Sciences 13: 488-497.
Jablonski NG, Ji X, Chaplin G, Wang L, Yang S, Li G, Li Z (2003) A preliminary report on new and previously known vertebrate paleontological sites in Baoshan prefecture, Yunnan Province, China. Proceedings of the California Academy of Sciences 54: 209-224.
Jablonski NG, Ji X, Liu H, Li Z, Flynn LJ, Li Z (2012) Remains of Holocene giant pandas from Jiangdong Mountain (Yunnan, China) and their relevance to the evolution of quaternary environments in south-western China. Historical Biology 24: 527-536.
Ji X, Jablonski NG, Chaplin G, Liu J, Dong W, Li Z, Wang L (2004) Brief report on the excavation in 2003 at the Tangzigou site in Yunnan Province, China. In Dong W (Ed.) Proceedings of the Ninth Annual Meeting of the Chinese Society of Vertebrate Paleontology. China Ocean Press, Beijing, pp. 243-252.
Jiao T (2006) Environment and culture change in Neolithic southeast China. Antiquity 80: 615-621.
Jiao T (2007) The Neolithic of southeast China: cultural transformation and regional interaction on the coast. Cambria Press, Youngstown, NY.
Jin J (2010) Zooarchaeological and taphonomic analysis of the faunal assemblage from Tangzigou, southwestern China. PhD thesis, Pennsylvania State University.
Jin JJH, Jablonski NG, Flynn LJ, Chaplin G, Ji X, Li Z, Shi X, Li G (2012) Micromammals from an early Holocene archaeological site in southwest China: paleoenvironmental and taphonomic perspectives. Quaternary International 281: 58-65.
Lam Y, Fu X, Fu Y, Fargo D, Lorimer G, Wharram A (2010) A preliminary report on the taphonomy of the mammal assemblage from the Neolithic levels of Dayan (Guangxi, China). Bone Commons 1294: http://alexandriaarchive.org/bonecommons/items/show/1294 (accessed March 3, 2016).
Li Y, Han D (1978) The mammalian fauna of the Neolithic cave site of Zhenpiyan, Guilin (Guangxi). Vertebrata Palasiatica 16: 244-254.
Liu L (2004) The Chinese Neolithic: trajectories to early states. Cambridge University Press, Cambridge.
Liu L, Chen X (2012) The archaeology of China: from the Late Palaeolithic to the Early Bronze Age. Cambridge University Press, New York.
Li M (2008) Conquest, concord, and consumption: becoming Shang in eastern China. PhD thesis, University of Michigan.
Ma A, Tang H (1992) On discovery and significance of a Holocene Ailuropoda-Stegodon fauna from Jinhua, Zhejiang. Vertebrata Palasiatica 30: 295-312.
Ma X (2005) Emergent social complexity in the Yangshao culture: analyses of settlement patterns and faunal remains from Lingbao, western Henan, China (c. 4900-3900 BC). BAR International Series 1453: 1-142.
Qian F, Zhou G (1991) (Eds.) Quaternary geology and paleoanthropology of Yuanmou, Yunnan, China. Science Press, Beijing.
Rhode D, Zhang H, Madsen DB, Gao X, Brantingham PJ, Ma H, Olsen JW (2007) Epipaleolithic/early Neolithic settlements at Qinghai Lake, western China. Journal of Archaeological Science 34: 600-612.
Rookmaaker K (2006) Distribution and extinction of the rhinoceros in China: review of recent Chinese publications. Pachyderm 40: 102-106.
Shaanxi Institute of Archaeology (2005) Annual Archaeology Report. Shaanxi Institute of Archaeology, Xi'an.
Shandong Archaeological Team (2001) The Shang-Zhou cemetery at Qianzhangda in Tengzhou City, Shandong, in 1998. Chinese Archaeology 1: 121-127.
Shelach G (2000) The earliest Neolithic cultures of northeast China: recent discoveries and new perspectives on the beginning of agriculture. Journal of World Prehistory 14: 363-413.
Song Y, Xie G (2010) A study of faunal remains from the Neolithic site of Gexinqiao, Guangxi. In Henan Provincial Institute of Cultural Relics and Archaeology (Ed.) Zooarchaeology: Volume 1. Collection of Papers from International Conference in Zooarchaeology in Zhengzhou, China, 2007. Cultural Relics Press, Beijing, pp. 218-231.
Tong H (2000) Les rhinoceros des sites a fossiles humains de Chine. L'Anthropologie 104: 523-529.
Turvey ST, Tong H, Stuart AJ, Lister AM (2013) Holocene survival of Late Pleistocene megafauna in China: a critical review of the evidence. Quaternary Science Reviews 76: 156-166.
Wang T (1974) On the taxonomic status of species, geological distribution and evolutionary history of Ailuropoda. Acta Zoologica Sinica 20: 191-201.
Wang W, Potts R, Yuan B, Huang W, Cheng H, Edwards RL, Ditchfield P (2007) Sequence of mammalian fossils, including hominoid teeth, from the Bubing Basin caves, South China. Journal of Human Evolution 52: 370-379.
Wei F, Wu W, Zhang M, Han D (1990) The fauna from the Neolithic site at Hemudu, Zhejiang. Haiyang Press, Beijing.
Wu X (2007) Three Gorges: zooarchaeology. Chongqing Press, Chongqing.
Wu X, Zhou G (2005) The animal's remains from Guanzhuangping site in Hubei. Acta Anthropologica Sinica 24: 232-248.
Yang DY, Liu L, Chen X, Speller CF (2008) Wild or domesticated: DNA analysis of ancient water buffalo remains from north China. Journal of Archaeological Science 35: 2778-2785.
Yasuda Y (2008) Climate change and the origin and development of rice cultivation in the Yangtze River Basin, China. Ambio Special Report 14: 502-506.
You Y, Dong X, Cai B, Sun Y (1995) The mammalian fossils from western Taiwan strait. Vertebrata Palasiatica 33: 231-237.
Yuan J, Han J, Blench R (2008) Livestock in ancient China: an archaeological perspective. In Sanchez-Mazas A, Blench R, Ross MD, Peiros I, Lin M (Eds.) Past human migrations in east Asia: matching archaeology, linguistics and genetics. Routledge, Abingdon and New York, pp. 84-104.
Yuan J, Tang J (2000) Research report on the animal bones unearthed in Huayuanzhuang in the north of the Huan River in Anyang, Henan. Kaogu 2000.11: 75-81.
Yuan J, Xu L (2001) A study of faunal remains unearthed at Fengxi, Chang’an, Shaanxi Province. Chinese Archaeology 1: 134-136.
Yuan L, Liang Z, Wu Y, Jia X (2002) Shell mounds in the Jiaodong Peninsula: a study in environmental archaeology. Journal of East Asian Archaeology 4: 1-26.
Yue Y, Wang J, Zhao X, Ling X, Chen X, Ma J, Ren M, Yuan J (2014) A zooarchaeological research on Bactrian camel bones in the Shirenzigou site, Xinjiang. Quaternary Sciences 34: 173-186.
Zhang M (1984) A preliminary study of mammalian fauna in the Neolithic sites of south China. Acta Theriologica Sinica 4: 177-185.
Zhang Y (2009) Issues of the faunal remains at Tianluoshan, Jiangjiasha and Bianjiashan. Master’s thesis, School of Archaeology and Museology, Peking University.
Zhang Y, Yuan J, Huang Y, Song J, Sun G (2011) Preliminary analysis of the mammal remains excavated in 2004 at the Tianluoshan site. In Integrated studies on the natural remains from Tianluoshan. Cultural Relics Press, Beijing, pp. 6-36.
Zhejiang Cultural Relics Archaeology Institute, Zhuji Museum, Pujiang Museum (2010) Loujiaqiao, Koutangshanbei, Jianshanwan. Cultural Relics Press, Beijing.
Zhu C, Ma C, Ouyang J, Li Z, Yin Q, Sun Z, Huang Y, Flad RK, Li L, Li Y (2008) Animal diversities and characteristics of environmental change revealed by skeletons unearthed at Zhongba Site of Chongqing City, China. Chinese Science Bulletin 53 (Suppl. 1): 74-86.
Zhu Z, Zhang Q, Wang F (2006) The Jinsha site: an introduction. Journal of East Asian Archaeology 5: 247-276.
