# Supplementary material for: Long-term archives reveal shifting extinction selectivity in China's postglacial mammal fauna
Source: Proc Biol Sci. 2017 Nov 22;284(1867):20171979. doi: 10.1098/rspb.2017.1979 (PMC5719176; doi:10.1098/rspb.2017.1979)
Supplement: Table S3 [file rspb20171979supp4.xlsx]

## Sheet: Sheet1
Species	Province	County/locality	Latitude	Longitude	Reference
Ailuropoda melanoleuca	Gansu	Dewo	34.0559	103.222	Zhang et al. 1997
Ailuropoda melanoleuca	Gansu	Wenxian	32.9438	104.683	Zhang et al. 1997
Ailuropoda melanoleuca	Gansu	Zhugqu	33.7853	104.372	Zhang et al. 1997
Ailuropoda melanoleuca	Shaanxi	Foping	33.5244	107.991	Zhang et al. 1997
Ailuropoda melanoleuca	Shaanxi	Ningshan	33.3105	108.314	Zhang et al. 1997
Ailuropoda melanoleuca	Shaanxi	Shiquan	33.0384	108.248	Zhang et al. 1997
Ailuropoda melanoleuca	Shaanxi	Taibai	34.0584	107.319	Zhang et al. 1997
Ailuropoda melanoleuca	Shaanxi	Yanxian	33.2227	107.546	Zhang et al. 1997
Ailuropoda melanoleuca	Shaanxi	Zhouzhi	34.1633	108.222	Zhang et al. 1997
Ailuropoda melanoleuca	Sichuan	Anxian	31.5349	104.567	Zhang et al. 1997
Ailuropoda melanoleuca	Sichuan	Baoxing	30.3681	102.815	Zhang et al. 1997
Ailuropoda melanoleuca	Sichuan	Beichuan	31.6172	104.468	Zhang et al. 1997
Ailuropoda melanoleuca	Sichuan	Chongzhou	30.6301	103.673	Zhang et al. 1997
Ailuropoda melanoleuca	Sichuan	Dayi	30.5723	103.512	Zhang et al. 1997
Ailuropoda melanoleuca	Sichuan	Ebian	29.2304	103.262	Zhang et al. 1997
Ailuropoda melanoleuca	Sichuan	Emeishan	29.6012	103.485	Zhang et al. 1997
Ailuropoda melanoleuca	Sichuan	Guanxian (Dujiangyan)	30.9884	103.647	Zhang et al. 1997
Ailuropoda melanoleuca	Sichuan	Heishui	32.0619	102.99	Zhang et al. 1997
Ailuropoda melanoleuca	Sichuan	Hongya	29.9049	103.373	Zhang et al. 1997
Ailuropoda melanoleuca	Sichuan	Kangding	29.9984	101.957	Zhang et al. 1997
Ailuropoda melanoleuca	Sichuan	Leibo	28.2627	103.572	Zhang et al. 1997
Ailuropoda melanoleuca	Sichuan	Lixian	31.4365	103.167	Zhang et al. 1997
Ailuropoda melanoleuca	Sichuan	Luding	29.9142	102.235	Zhang et al. 1997
Ailuropoda melanoleuca	Sichuan	Lushan	30.1441	102.928	Zhang et al. 1997
Ailuropoda melanoleuca	Sichuan	Mabian	28.8355	103.546	Zhang et al. 1997
Ailuropoda melanoleuca	Sichuan	Maowen (Maoxian)	31.6812	103.854	Zhang et al. 1997
Ailuropoda melanoleuca	Sichuan	Meigu	28.3286	103.132	Zhang et al. 1997
Ailuropoda melanoleuca	Sichuan	Mianning	28.5497	102.177	Zhang et al. 1997
Ailuropoda melanoleuca	Sichuan	Mianzhu	31.3381	104.221	Zhang et al. 1997
Ailuropoda melanoleuca	Sichuan	Minjiang	30.9051	104.049	Zhang et al. 1997
Ailuropoda melanoleuca	Sichuan	Nanping	31.1602	103.822	Zhang et al. 1997
Ailuropoda melanoleuca	Sichuan	Pengzhou	30.9901	103.958	Zhang et al. 1997
Ailuropoda melanoleuca	Sichuan	Qingchuan	32.5843	105.238	Zhang et al. 1997
Ailuropoda melanoleuca	Sichuan	Qionglai	30.4103	103.464	Zhang et al. 1997
Ailuropoda melanoleuca	Sichuan	Shifan	31.1268	104.168	Zhang et al. 1997
Ailuropoda melanoleuca	Sichuan	Shimian	29.2279	102.359	Zhang et al. 1997
Ailuropoda melanoleuca	Sichuan	Songpan	32.6553	103.605	Zhang et al. 1997
Ailuropoda melanoleuca	Sichuan	Tianquan	30.0667	102.758	Zhang et al. 1997
Ailuropoda melanoleuca	Sichuan	Wassu	31.0593	103.487	China Journal of Science and Arts
Ailuropoda melanoleuca	Sichuan	Wenchuan	31.4768	103.59	Zhang et al. 1997
Ailuropoda melanoleuca	Sichuan	West of Chengdu	30.6	103.7	Allen 1938-1940
Ailuropoda melanoleuca	Sichuan	Xiaojin	30.999	102.364	Zhang et al. 1997
Ailuropoda melanoleuca	Sichuan	Yeli	28.0833	102.367	Zhang et al. 1997
Ailuropoda melanoleuca	Sichuan	Yingjing	29.7929	102.847	Zhang et al. 1997
Ailuropoda melanoleuca	Sichuan	Yuexi	28.6398	102.508	Zhang et al. 1997
Ailuropoda melanoleuca	Sichuan	Zoige	33.5759	102.962	Zhang et al. 1997
Arctonyx collaris	Anhui	Anqing	30.5435	117.064	Zhang et al. 1997
Arctonyx collaris	Anhui	Chinteh	30.2863	118.54	Allen 1938-1940
Arctonyx collaris	Anhui	Fanchang	31.0829	118.199	Zhang et al. 1997
Arctonyx collaris	Anhui	Guangde	30.8776	119.421	Zhang et al. 1997
Arctonyx collaris	Anhui	Guichi	30.6872	117.567	Zhang et al. 1997
Arctonyx collaris	Anhui	Huoqiu	32.353	116.278	Zhang et al. 1997
Arctonyx collaris	Anhui	Huoshan	31.3928	116.333	Zhang et al. 1997
Arctonyx collaris	Anhui	Jingxian	30.6886	118.42	Zhang et al. 1997
Arctonyx collaris	Anhui	Jinzhai	31.7272	115.934	Zhang et al. 1997
Arctonyx collaris	Anhui	Nanling	30.9149	118.334	Zhang et al. 1997
Arctonyx collaris	Anhui	Ningguo	30.6336	118.983	Zhang et al. 1997
Arctonyx collaris	Anhui	Qimen	29.8541	117.717	Zhang et al. 1997
Arctonyx collaris	Anhui	Qingyang	30.6392	117.847	Zhang et al. 1997
Arctonyx collaris	Anhui	Shexian	29.8603	118.415	Zhang et al. 1997
Arctonyx collaris	Anhui	Shitai	30.2104	117.486	Zhang et al. 1997
Arctonyx collaris	Anhui	Taiping	30.3595	118.047	Zhang et al. 1997
Arctonyx collaris	Anhui	Tongcheng	31.0358	116.974	Zhang et al. 1997
Arctonyx collaris	Anhui	Xiuning	29.7891	118.199	Zhang et al. 1997
Arctonyx collaris	Beijing	Beijing	39.904	116.408	Zhang et al. 1997
Arctonyx collaris	Fujian	Chunganhsien	27.7	118	Allen 1938-1940
Arctonyx collaris	Fujian	Fuqing	25.7204	119.384	Zhang et al. 1997
Arctonyx collaris	Fujian	Futsing	25.725	119.38	Allen 1938-1940
Arctonyx collaris	Fujian	Jian'ou	27.0227	118.305	Zhang et al. 1997
Arctonyx collaris	Fujian	Jinjiang	24.7817	118.552	Zhang et al. 1997
Arctonyx collaris	Fujian	Kuatun district, western Fukien (nr Yenping)	27.7566	118.035	China Journal of Science and Arts
Arctonyx collaris	Fujian	Longxian	24.4467	117.818	Zhang et al. 1997
Arctonyx collaris	Fujian	Longyan	25.0751	117.018	Zhang et al. 1997
Arctonyx collaris	Fujian	Nanping	26.6418	118.178	Zhang et al. 1997
Arctonyx collaris	Fujian	Ningde	26.6656	119.548	Zhang et al. 1997
Arctonyx collaris	Fujian	Putian	25.4541	119.008	Zhang et al. 1997
Arctonyx collaris	Fujian	Sanming	26.2634	117.639	Zhang et al. 1997
Arctonyx collaris	Fujian	Wuyishan	27.7566	118.035	Zhang et al. 1997
Arctonyx collaris	Fujian	Xiamen	24.4798	118.089	Zhang et al. 1997
Arctonyx collaris	Fujian	Yenping	26.6418	118.178	Allen 1938-1940
Arctonyx collaris	Fujian	Yongchun	25.3216	118.294	Zhang et al. 1997
Arctonyx collaris	Gansu	Chengxian	33.7505	105.742	Zhang et al. 1997
Arctonyx collaris	Gansu	Kangle	35.3705	103.708	Zhang et al. 1997
Arctonyx collaris	Gansu	Kangxian	33.3291	105.609	Zhang et al. 1997
Arctonyx collaris	Gansu	Lanzhou	36.0611	103.834	Zhang et al. 1997
Arctonyx collaris	Gansu	Linxia	35.6012	103.211	Zhang et al. 1997
Arctonyx collaris	Gansu	Minshan	34.4343	103.982	Zhang et al. 1997
Arctonyx collaris	Gansu	Ssigu	36.0884	103.628	Allen 1938-1940
Arctonyx collaris	Gansu	Tianshui	34.5809	105.725	Zhang et al. 1997
Arctonyx collaris	Gansu	Wenxian	32.9438	104.683	Zhang et al. 1997
Arctonyx collaris	Gansu	Zhugqu	33.7853	104.372	Zhang et al. 1997
Arctonyx collaris	Guangxi	Bama	24.1423	107.259	Zhang et al. 1997
Arctonyx collaris	Guangxi	Bobai	22.273	109.976	Zhang et al. 1997
Arctonyx collaris	Guangxi	Bose	23.9023	106.618	Zhang et al. 1997
Arctonyx collaris	Guangxi	Du'an	23.9327	108.105	Zhang et al. 1997
Arctonyx collaris	Guangxi	Fuchuan	24.8144	111.277	Zhang et al. 1997
Arctonyx collaris	Guangxi	Hexian	24.4167	111.517	Zhang et al. 1997
Arctonyx collaris	Guangxi	Jingxian	24.1304	110.189	Zhang et al. 1997
Arctonyx collaris	Guangxi	Jinxiu	24.1304	110.189	Zhang et al. 1997
Arctonyx collaris	Guangxi	Lingchuan	25.4097	110.326	Zhang et al. 1997
Arctonyx collaris	Guangxi	Lingshan	22.4165	109.291	Zhang et al. 1997
Arctonyx collaris	Guangxi	Longsheng	25.7979	110.011	Zhang et al. 1997
Arctonyx collaris	Guangxi	Longzhou	22.3428	106.854	Zhang et al. 1997
Arctonyx collaris	Guangxi	Napo	23.3874	105.833	Zhang et al. 1997
Arctonyx collaris	Guangxi	Ningming	22.1402	107.076	Zhang et al. 1997
Arctonyx collaris	Guangxi	Qinzhou	24.4579	110.322	Zhang et al. 1997
Arctonyx collaris	Guangxi	Quanzhou	25.9292	111.072	Zhang et al. 1997
Arctonyx collaris	Guangxi	Rong'an	25.2243	109.398	Zhang et al. 1997
Arctonyx collaris	Guangxi	Rongshui	25.0659	109.256	Zhang et al. 1997
Arctonyx collaris	Guangxi	Tian'e	24.9991	107.174	Zhang et al. 1997
Arctonyx collaris	Guangxi	Tianlin	24.2945	106.229	Zhang et al. 1997
Arctonyx collaris	Guangxi	Yulin	22.6364	110.165	Zhang et al. 1997
Arctonyx collaris	Guizhou	Ceheng	24.9837	105.812	Zhang et al. 1997
Arctonyx collaris	Guizhou	Congjiang	25.753	108.905	Zhang et al. 1997
Arctonyx collaris	Guizhou	Daozhen	28.8624	107.613	Zhang et al. 1997
Arctonyx collaris	Guizhou	Fanjingshan	27.9401	108.614	Zhang et al. 1997
Arctonyx collaris	Guizhou	Huishui	26.1321	106.657	Zhang et al. 1997
Arctonyx collaris	Guizhou	Leishan	26.3784	108.078	Zhang et al. 1997
Arctonyx collaris	Guizhou	Libo	25.4107	107.886	Zhang et al. 1997
Arctonyx collaris	Guizhou	Panxian	25.71	104.472	Zhang et al. 1997
Arctonyx collaris	Guizhou	Qianxi	27.0077	106.034	Zhang et al. 1997
Arctonyx collaris	Guizhou	Suiyang	27.9466	107.191	Zhang et al. 1997
Arctonyx collaris	Guizhou	Weining	26.8562	104.279	Zhang et al. 1997
Arctonyx collaris	Guizhou	Xingyi	25.092	104.895	Zhang et al. 1997
Arctonyx collaris	Guizhou	Zunyi	27.7257	106.927	Zhang et al. 1997
Arctonyx collaris	Hebei	Chengde	40.9541	117.962	Zhang et al. 1997
Arctonyx collaris	Hebei	Eastern Tombs	40.1857	117.639	Allen 1938-1940
Arctonyx collaris	Hebei	Xinglong	40.4174	117.501	Zhang et al. 1997
Arctonyx collaris	Henan	Lushi	34.0542	111.048	Zhang et al. 1997
Arctonyx collaris	Henan	Neixiang	33.0449	111.849	Zhang et al. 1997
Arctonyx collaris	Henan	Shanxian	34.7205	111.104	Zhang et al. 1997
Arctonyx collaris	Hubei	Ichang	30.692	111.286	Allen 1938-1940
Arctonyx collaris	Hubei	Yichang	30.692	111.286	Zhang et al. 1997
Arctonyx collaris	Hunan	Guidong	26.0776	113.945	Zhang et al. 1997
Arctonyx collaris	Hunan	Suining	26.582	110.156	Zhang et al. 1997
Arctonyx collaris	Hunan	Xinning	26.4334	110.857	Zhang et al. 1997
Arctonyx collaris	Hunan	Yizhang	25.3998	112.949	Zhang et al. 1997
Arctonyx collaris	Jiangsu	Nanjing	32.0603	118.797	Zhang et al. 1997
Arctonyx collaris	Jiangsu	Yangzhou	32.3942	119.413	Zhang et al. 1997
Arctonyx collaris	Jiangsu	Yixing	31.3406	119.823	Zhang et al. 1997
Arctonyx collaris	Jiangxi	Anyuan	27.6057	113.886	Zhang et al. 1997
Arctonyx collaris	Jiangxi	De'an	29.3143	115.757	Zhang et al. 1997
Arctonyx collaris	Jiangxi	Duchang	29.2732	116.204	Zhang et al. 1997
Arctonyx collaris	Jiangxi	Ganxian	25.8606	115.011	Zhang et al. 1997
Arctonyx collaris	Jiangxi	Hukou	29.7311	116.252	Zhang et al. 1997
Arctonyx collaris	Jiangxi	Jiujiang	29.7051	116.002	Zhang et al. 1997
Arctonyx collaris	Jiangxi	Nanchang	28.6829	115.858	Zhang et al. 1997
Arctonyx collaris	Jiangxi	Taihe	26.7902	114.909	Zhang et al. 1997
Arctonyx collaris	Jiangxi	Yongxiu	29.0218	115.809	Zhang et al. 1997
Arctonyx collaris	Liaoning	Harqin	41.1281	119.741	Zhang et al. 1997
Arctonyx collaris	Liaoning	Jianchang	40.8244	119.837	Zhang et al. 1997
Arctonyx collaris	Liaoning	Jianping	41.4031	119.643	Zhang et al. 1997
Arctonyx collaris	Liaoning	Lingyuan	41.2454	119.402	Zhang et al. 1997
Arctonyx collaris	Liaoning	Suizhong	40.3257	120.344	Zhang et al. 1997
Arctonyx collaris	Lijiang	Likiang	26.855	100.228	Allen 1938-1940
Arctonyx collaris	Ningxia	Jingyuan	35.4982	106.331	Zhang et al. 1997
Arctonyx collaris	Ningxia	Lingwu	38.1027	106.34	Zhang et al. 1997
Arctonyx collaris	Ningxia	Shizuishan	38.9832	106.383	Zhang et al. 1997
Arctonyx collaris	Ningxia	Yanchi	37.7832	107.407	Zhang et al. 1997
Arctonyx collaris	Shaanxi	Baoji	34.362	107.238	Zhang et al. 1997
Arctonyx collaris	Shaanxi	Fengxian	33.9121	106.522	Zhang et al. 1997
Arctonyx collaris	Shaanxi	Foping	33.5244	107.991	Zhang et al. 1997
Arctonyx collaris	Shaanxi	Longxian	34.8931	106.864	Zhang et al. 1997
Arctonyx collaris	Shaanxi	Ningqiang	32.8297	106.257	Zhang et al. 1997
Arctonyx collaris	Shaanxi	Ningshan	33.3105	108.314	Zhang et al. 1997
Arctonyx collaris	Shaanxi	Qingling	33.8514	108.784	Zhang et al. 1997
Arctonyx collaris	Shaanxi	Taibai	34.0584	107.319	Zhang et al. 1997
Arctonyx collaris	Shaanxi	Tsingling Mountains	33.9322	107.998	Allen 1938-1940
Arctonyx collaris	Shaanxi	Zhashui	33.6861	109.114	Zhang et al. 1997
Arctonyx collaris	Shanxi	Luliangshan	37.75	111.417	Zhang et al. 1997
Arctonyx collaris	Shanxi	Zhongtiaoshan	35.4199	111.473	Zhang et al. 1997
Arctonyx collaris	Sichuan	Anxian	31.5349	104.567	Zhang et al. 1997
Arctonyx collaris	Sichuan	Batang	30.0047	99.1107	Zhang et al. 1997
Arctonyx collaris	Sichuan	Canxi	31.7324	105.935	Zhang et al. 1997
Arctonyx collaris	Sichuan	Chongqing	29.563	106.552	Zhang et al. 1997
Arctonyx collaris	Sichuan	Dachuan	31.1941	107.511	Zhang et al. 1997
Arctonyx collaris	Sichuan	Daocheng	29.037	100.298	Zhang et al. 1997
Arctonyx collaris	Sichuan	Emeishan	29.6012	103.485	Zhang et al. 1997
Arctonyx collaris	Sichuan	Fulin	29.7031	107.389	Zhang et al. 1997
Arctonyx collaris	Sichuan	Gongge	31.8035	98.5813	Zhang et al. 1997
Arctonyx collaris	Sichuan	Heishui	32.0619	102.99	Zhang et al. 1997
Arctonyx collaris	Sichuan	Leibo	28.2627	103.572	Zhang et al. 1997
Arctonyx collaris	Sichuan	Litang	29.996	100.27	Zhang et al. 1997
Arctonyx collaris	Sichuan	Luding	29.9142	102.235	Zhang et al. 1997
Arctonyx collaris	Sichuan	Nanchong	30.8378	106.111	Zhang et al. 1997
Arctonyx collaris	Sichuan	Weichow	31.4778	103.586	Allen 1938-1940
Arctonyx collaris	Sichuan	Wenchuan	31.4768	103.59	Zhang et al. 1997
Arctonyx collaris	Sichuan	Yibin	28.7518	104.643	Zhang et al. 1997
Arctonyx collaris	Sichuan	Yilong	31.2716	106.303	Zhang et al. 1997
Arctonyx collaris	Sichuan	Yuexi	28.6398	102.508	Zhang et al. 1997
Arctonyx collaris	Sichuan	Zoige	33.5759	102.962	Zhang et al. 1997
Arctonyx collaris	Xizang	Banbar	30.9337	94.7078	Zhang et al. 1997
Arctonyx collaris	Xizang	Baqen	31.9186	94.0535	Zhang et al. 1997
Arctonyx collaris	Xizang	Biru	31.4803	93.6796	Zhang et al. 1997
Arctonyx collaris	Xizang	Dengqen	31.4124	95.5958	Zhang et al. 1997
Arctonyx collaris	Xizang	Gongbo'gyamda	29.8853	93.2461	Zhang et al. 1997
Arctonyx collaris	Xizang	Maizhokunggar	29.8341	91.7309	Zhang et al. 1997
Arctonyx collaris	Xizang	Qamdo	31.141	97.172	Zhang et al. 1997
Arctonyx collaris	Xizang	Sog	31.8869	93.7856	Zhang et al. 1997
Arctonyx collaris	Yunnan	Deqen	27.8188	99.7023	Zhang et al. 1997
Arctonyx collaris	Yunnan	Hekou	22.5294	103.939	Zhang et al. 1997
Arctonyx collaris	Yunnan	Jingdong	24.4467	100.834	Zhang et al. 1997
Arctonyx collaris	Yunnan	Jinping	22.7795	103.226	Zhang et al. 1997
Arctonyx collaris	Yunnan	Kaiyuan	23.7143	103.267	Zhang et al. 1997
Arctonyx collaris	Yunnan	Lijiang	26.855	100.228	Zhang et al. 1997
Arctonyx collaris	Yunnan	Lincang	23.8776	100.08	Zhang et al. 1997
Arctonyx collaris	Yunnan	Luchun	22.9937	102.392	Zhang et al. 1997
Arctonyx collaris	Yunnan	Luxi	24.532	103.766	Zhang et al. 1997
Arctonyx collaris	Yunnan	Mengla	21.4592	101.565	Zhang et al. 1997
Arctonyx collaris	Yunnan	Mengyang	22.0876	100.897	Zhang et al. 1997
Arctonyx collaris	Yunnan	Pingbian	22.9836	103.688	Zhang et al. 1997
Arctonyx collaris	Yunnan	Qujing	25.49	103.796	Zhang et al. 1997
Arctonyx collaris	Yunnan	Tengchong	25.0204	98.491	Zhang et al. 1997
Arctonyx collaris	Yunnan	Yingjiang	24.7052	97.932	Zhang et al. 1997
Arctonyx collaris	Zhejiang	Changshan	28.9013	118.511	Zhang et al. 1997
Arctonyx collaris	Zhejiang	Deqing	30.5425	119.977	Zhang et al. 1997
Arctonyx collaris	Zhejiang	Hangzhou	30.2741	120.155	Zhang et al. 1997
Arctonyx collaris	Zhejiang	Lin'an	30.2339	119.725	Zhang et al. 1997
Arctonyx collaris	Zhejiang	Pujiang	29.4525	119.892	Zhang et al. 1997
Arctonyx collaris	Zhejiang	Shaoxing	29.9958	120.586	Zhang et al. 1997
Arctonyx collaris	Zhejiang	Tonglu	29.7935	119.691	Zhang et al. 1997
Arctonyx collaris	Zhejiang	Tunglu	29.7935	119.691	Allen 1938-1940
Arctonyx collaris	Zhejiang	Wuyi	28.8927	119.816	Zhang et al. 1997
Arctonyx collaris	Zhejiang	Yuhang	30.419	120.299	Zhang et al. 1997
Canis lupus	Anhui	Chaohu	31.6783	117.735	Zhang et al. 1997
Canis lupus	Anhui	Chuxian	32.322	118.298	Zhang et al. 1997
Canis lupus	Anhui	Guangde	30.8776	119.421	Zhang et al. 1997
Canis lupus	Anhui	Guichi	30.6872	117.567	Zhang et al. 1997
Canis lupus	Anhui	Hexian	31.7418	118.351	Zhang et al. 1997
Canis lupus	Anhui	Liu'an	31.7337	116.522	Zhang et al. 1997
Canis lupus	Anhui	Qianshan	30.6311	116.581	Zhang et al. 1997
Canis lupus	Anhui	Taihu	30.4542	116.309	Zhang et al. 1997
Canis lupus	Anhui	Tangtushien, Anhwei	31.5712	118.498	China Journal of Science and Arts
Canis lupus	Anhui	Tongcheng	31.0358	116.974	Zhang et al. 1997
Canis lupus	Anhui	Xiaoxian	34.2231	116.792	Zhang et al. 1997
Canis lupus	Anhui	Xuancheng	30.9407	118.759	Zhang et al. 1997
Canis lupus	Anhui	Yuexi	30.8494	116.36	Zhang et al. 1997
Canis lupus	Beijing	Beijing	39.904	116.408	Zhang et al. 1997
Canis lupus	Fuijian	Fuijian	26.1008	119.295	Zhang et al. 1997
Canis lupus	Fujian	Fu-tsing district, Foochow	25.725	119.38	China Journal of Science and Arts
Canis lupus	Gansu	Linxia	35.6012	103.211	Zhang et al. 1997
Canis lupus	Gansu	Wenxian	32.9438	104.683	Zhang et al. 1997
Canis lupus	Gansu	Yumen	40.2918	97.0455	Zhang et al. 1997
Canis lupus	Gansu	Zhangyue	38.9259	100.45	Zhang et al. 1997
Canis lupus	Guangdong	Huidong	22.985	114.72	Zhang et al. 1997
Canis lupus	Guangdong	Shantou	23.3541	116.682	Zhang et al. 1997
Canis lupus	Guangdong	Shaoguan	24.8104	113.598	Zhang et al. 1997
Canis lupus	Guangxi	Longlin	24.7708	105.344	Zhang et al. 1997
Canis lupus	Guangxi	Longzhou	22.3428	106.854	Zhang et al. 1997
Canis lupus	Guangxi	Ningming	22.1402	107.076	Zhang et al. 1997
Canis lupus	Guangxi	Shangsi	22.1537	107.984	Zhang et al. 1997
Canis lupus	Guangxi	Tian'e	24.9991	107.174	Zhang et al. 1997
Canis lupus	Guangxi	Xilin	24.4897	105.094	Zhang et al. 1997
Canis lupus	Guizhou	Fanjingshan	27.9401	108.614	Zhang et al. 1997
Canis lupus	Guizhou	Jiangkou	27.6996	108.84	Zhang et al. 1997
Canis lupus	Guizhou	Qingzhen	26.5561	106.471	Zhang et al. 1997
Canis lupus	Guizhou	Songtao	28.1541	109.203	Zhang et al. 1997
Canis lupus	Guizhou	Suiyang	27.9466	107.191	Zhang et al. 1997
Canis lupus	Guizhou	Weining	26.8562	104.279	Zhang et al. 1997
Canis lupus	Guizhou	Yinjiang	27.9942	108.41	Zhang et al. 1997
Canis lupus	Hebei	Shanhaiguan	39.9788	119.776	Zhang et al. 1997
Canis lupus	Hebei	Zhangjiakou	40.8244	114.888	Zhang et al. 1997
Canis lupus	Heilongjiang	Baoqing	46.3269	132.197	Zhang et al. 1997
Canis lupus	Heilongjiang	Hulan	45.889	126.588	Zhang et al. 1997
Canis lupus	Heilongjiang	Mulan	45.9506	128.043	Zhang et al. 1997
Canis lupus	Heilongjiang	Muling	44.9188	130.524	Zhang et al. 1997
Canis lupus	Heilongjiang	Near Mianduhe and Buhedu stations	48.82	122.17	China Journal of Science and Arts
Canis lupus	Heilongjiang	Shanzhi	45.2096	128.01	Zhang et al. 1997
Canis lupus	Heilongjiang	Tonghe	45.9724	128.749	Zhang et al. 1997
Canis lupus	Heilongjiang	Yichun	47.7275	128.841	Zhang et al. 1997
Canis lupus	Henan	Luoning	34.3894	111.653	Zhang et al. 1997
Canis lupus	Henan	Mianchi	34.7672	111.762	Zhang et al. 1997
Canis lupus	Hubei	Yichang	30.7167	111.283	Zhang et al. 1997
Canis lupus	Hunan	Xinning	26.4334	110.857	Zhang et al. 1997
Canis lupus	Inner Mongolia	Dalad B.	40.4124	110.034	Zhang et al. 1997
Canis lupus	Inner Mongolia	Erenhot	43.6532	111.978	Zhang et al. 1997
Canis lupus	Inner Mongolia	Genhe	50.7803	121.52	Zhang et al. 1997
Canis lupus	Inner Mongolia	Hailar	49.2122	119.736	Zhang et al. 1997
Canis lupus	Inner Mongolia	Hanggin B.	39.8333	108.736	Zhang et al. 1997
Canis lupus	Inner Mongolia	Hohhot	40.8426	111.749	Zhang et al. 1997
Canis lupus	Inner Mongolia	Jungar B.	39.8644	111.24	Zhang et al. 1997
Canis lupus	Inner Mongolia	Manzhouli	49.5978	117.379	Zhang et al. 1997
Canis lupus	Inner Mongolia	Neighbourhood of Harbin	45.8038	126.535	China Journal of Science and Arts
Canis lupus	Inner Mongolia	Urad Rear (Houqi) B.	41.0843	107.075	Zhang et al. 1997
Canis lupus	Inner Mongolia	Uxin B.	38.6041	108.818	Zhang et al. 1997
Canis lupus	Jiangsu	Hills that run between Chinkiang and Nanking	32.1	119.2	China Journal of Science and Arts
Canis lupus	Jiangsu	Jingjiang	31.9828	120.277	Zhang et al. 1997
Canis lupus	Jiangsu	Nanjing	32.0603	118.797	Zhang et al. 1997
Canis lupus	Jiangsu	Sun Yat-sen Mausoleum Park area outside Nanking	32.0603	118.797	China Journal of Science and Arts
Canis lupus	Jiangxi	De'an	29.3143	115.757	Zhang et al. 1997
Canis lupus	Jiangxi	Hukou	29.7311	116.252	Zhang et al. 1997
Canis lupus	Jiangxi	Jiujiang	29.7051	116.002	Zhang et al. 1997
Canis lupus	Jilin	Da'an	45.507	124.293	Zhang et al. 1997
Canis lupus	Jilin	Dunhua	43.3724	128.232	Zhang et al. 1997
Canis lupus	Jilin	Fuyu	44.9884	126.05	Zhang et al. 1997
Canis lupus	Jilin	Huichun	42.8628	130.366	Zhang et al. 1997
Canis lupus	Jilin	Huinan	42.6849	126.047	Zhang et al. 1997
Canis lupus	Jilin	Jilin	43.8379	126.55	Zhang et al. 1997
Canis lupus	Jilin	Jingyu	42.3888	126.814	Zhang et al. 1997
Canis lupus	Jilin	Tongyu	44.813	123.088	Zhang et al. 1997
Canis lupus	Jilin	Tumenling	44.1063	126.049	Zhang et al. 1997
Canis lupus	Jilin	Baicheng	45.6196	122.839	Zhang et al. 1997
Canis lupus	Liaoning	Benxi	41.487	123.685	Zhang et al. 1997
Canis lupus	Liaoning	Dalian	38.914	121.615	Zhang et al. 1997
Canis lupus	Liaoning	Fengcheng	40.4523	124.067	Zhang et al. 1997
Canis lupus	Liaoning	Fushun	41.8809	123.957	Zhang et al. 1997
Canis lupus	Liaoning	Gaizhou	40.4005	122.349	Zhang et al. 1997
Canis lupus	Liaoning	Huanren	41.2671	125.361	Zhang et al. 1997
Canis lupus	Liaoning	Kuandian	40.7313	124.784	Zhang et al. 1997
Canis lupus	Liaoning	Lushun	38.8537	121.262	Zhang et al. 1997
Canis lupus	Liaoning	Qingyuan	42.1005	124.924	Zhang et al. 1997
Canis lupus	Liaoning	Xinbin	41.7343	125.04	Zhang et al. 1997
Canis lupus	Ningxia	Guyuan	36.0159	106.243	Zhang et al. 1997
Canis lupus	Ningxia	Haiyuan	36.565	105.643	Zhang et al. 1997
Canis lupus	Ningxia	Shizuishan	38.9832	106.383	Zhang et al. 1997
Canis lupus	Ningxia	Xiji	35.9639	105.729	Zhang et al. 1997
Canis lupus	Ningxia	Yinchuan	38.4872	106.231	Zhang et al. 1997
Canis lupus	Qinghai	Delingha	37.3694	97.361	Zhang et al. 1997
Canis lupus	Qinghai	Gangca	37.3255	37.3255	Zhang et al. 1997
Canis lupus	Qinghai	Gonghe	36.2841	100.62	Zhang et al. 1997
Canis lupus	Qinghai	Guide	36.0401	101.433	Zhang et al. 1997
Canis lupus	Qinghai	Guinan	35.5867	100.748	Zhang et al. 1997
Canis lupus	Qinghai	Haiyan	36.8965	100.994	Zhang et al. 1997
Canis lupus	Qinghai	Menyuan	37.3764	101.622	Zhang et al. 1997
Canis lupus	Qinghai	Qilian	38.1771	100.253	Zhang et al. 1997
Canis lupus	Qinghai	Tongde	35.2548	100.578	Zhang et al. 1997
Canis lupus	Qinghai	Xinghai	35.5886	99.988	Zhang et al. 1997
Canis lupus	Qinghai	western Mangya	37.9833	91.6	Zhang et al. 1997
Canis lupus	Shaanxi	Longxian	34.8931	106.864	Zhang et al. 1997
Canis lupus	Shaanxi	Pingli	32.3889	109.362	Zhang et al. 1997
Canis lupus	Shaanxi	Shangnan	33.531	110.882	Zhang et al. 1997
Canis lupus	Shaanxi	Yan'an	36.5855	109.49	Zhang et al. 1997
Canis lupus	Shandong	Jiaodong	36.82	121.267	Zhang et al. 1997
Canis lupus	Shanghai	Chinkiang hills, Shanghai	32.1	119.2	China Journal of Science and Arts
Canis lupus	Shanxi	Kweihwacheng	40.8426	111.749	Allen 1938-1940
Canis lupus	Shanxi	Luliangshan	37.75	111.417	Zhang et al. 1997
Canis lupus	Shanxi	Zhongtiaoshan	35.4199	111.473	Zhang et al. 1997
Canis lupus	Sichuan	Anxian	31.5349	104.567	Zhang et al. 1997
Canis lupus	Sichuan	Dachuan	31.1941	107.511	Zhang et al. 1997
Canis lupus	Sichuan	Dawu	30.9795	101.125	Zhang et al. 1997
Canis lupus	Sichuan	Dege	31.8061	98.5809	Zhang et al. 1997
Canis lupus	Sichuan	Ebian	29.2304	103.262	Zhang et al. 1997
Canis lupus	Sichuan	Kangding	29.9984	101.957	Zhang et al. 1997
Canis lupus	Sichuan	Leibo	28.2627	103.572	Zhang et al. 1997
Canis lupus	Sichuan	Mianyang	31.4674	104.679	Zhang et al. 1997
Canis lupus	Sichuan	Nanchuan	29.1523	107.099	Zhang et al. 1997
Canis lupus	Sichuan	Songpan	32.6553	103.605	Zhang et al. 1997
Canis lupus	Sichuan	Wanxian	30.8078	108.409	Zhang et al. 1997
Canis lupus	Sichuan	Wenchuan	31.4768	103.59	Zhang et al. 1997
Canis lupus	Sichuan	Yibin	28.7518	104.643	Zhang et al. 1997
Canis lupus	Sichuan	Zoige	33.5759	102.962	Zhang et al. 1997
Canis lupus	Xinjiang	Aksu	41.1688	80.2606	Zhang et al. 1997
Canis lupus	Xinjiang	Akto	39.083	75.983	Zhang et al. 1997
Canis lupus	Xinjiang	Bachu (Maralbexi)	39.7852	78.5493	Zhang et al. 1997
Canis lupus	Xinjiang	Baicheng	41.7969	81.8742	Zhang et al. 1997
Canis lupus	Xinjiang	Bole	44.8539	82.051	Zhang et al. 1997
Canis lupus	Xinjiang	Hami (Kumul)	42.8185	93.5149	Zhang et al. 1997
Canis lupus	Xinjiang	Hejing	42.3236	86.3841	Zhang et al. 1997
Canis lupus	Xinjiang	Heshuo (Hoxud)	42.2684	86.864	Zhang et al. 1997
Canis lupus	Xinjiang	Hotan	37.1	80.0167	Zhang et al. 1997
Canis lupus	Xinjiang	Kashi	39.4667	75.9833	Zhang et al. 1997
Canis lupus	Xinjiang	Korla	41.7424	86.1475	Zhang et al. 1997
Canis lupus	Xinjiang	Luntai	41.7777	84.2522	Zhang et al. 1997
Canis lupus	Xinjiang	Manas	44.3	86.2167	Zhang et al. 1997
Canis lupus	Xinjiang	Qiemo	38.1455	85.5297	Zhang et al. 1997
Canis lupus	Xinjiang	Qira	37.0333	80.8833	Zhang et al. 1997
Canis lupus	Xinjiang	Ruoqiang	39.0232	88.1672	Zhang et al. 1997
Canis lupus	Xinjiang	Taxkorgan (Tashkurgan)	37.7666	75.233	Zhang et al. 1997
Canis lupus	Xinjiang	Tuomuer feng area	41.4093	79.4729	Zhang et al. 1997
Canis lupus	Xinjiang	Turpan	42.9514	89.1897	Zhang et al. 1997
Canis lupus	Xinjiang	Yanqi	42.0598	86.5741	Zhang et al. 1997
Canis lupus	Xinjiang	Yecheng (Kargilik)	37.8889	77.4152	Zhang et al. 1997
Canis lupus	Xinjiang	Yuli	41.3439	86.2613	Zhang et al. 1997
Canis lupus	Xizang	Amdo	32.2652	91.6823	Zhang et al. 1997
Canis lupus	Xizang	Baingoin	31.3924	90.01	Zhang et al. 1997
Canis lupus	Xizang	Burang	30.2944	81.1762	Zhang et al. 1997
Canis lupus	Xizang	Coqen	31.0168	85.1595	Zhang et al. 1997
Canis lupus	Xizang	Dengqen	31.4124	95.5958	Zhang et al. 1997
Canis lupus	Xizang	Gar	32.4915	80.0964	Zhang et al. 1997
Canis lupus	Xizang	Ge'gyai	32.3872	81.1454	Zhang et al. 1997
Canis lupus	Xizang	Gerze	32.3027	84.0626	Zhang et al. 1997
Canis lupus	Xizang	Gyirong	28.8524	85.2975	Zhang et al. 1997
Canis lupus	Xizang	Jomda	31.4992	98.2184	Zhang et al. 1997
Canis lupus	Xizang	Lhunze	28.4068	92.4617	Zhang et al. 1997
Canis lupus	Xizang	Maizhokunggar	29.8341	91.7309	Zhang et al. 1997
Canis lupus	Xizang	Nagarze	28.968	90.398	Zhang et al. 1997
Canis lupus	Xizang	Nagqu	31.4762	92.0512	Zhang et al. 1997
Canis lupus	Xizang	Nyalam	28.1552	85.9822	Zhang et al. 1997
Canis lupus	Xizang	Pali	27.7154	89.1486	Zhang et al. 1997
Canis lupus	Xizang	Qamdo	31.141	97.172	Zhang et al. 1997
Canis lupus	Xizang	Quxu	29.3531	90.7439	Zhang et al. 1997
Canis lupus	Xizang	Rutog	33.3814	79.7324	Zhang et al. 1997
Canis lupus	Xizang	Shuanghu	33.1885	88.8376	Zhang et al. 1997
Canis lupus	Xizang	Tingri	28.6502	87.1326	Zhang et al. 1997
Canis lupus	Xizang	Xigaze	29.267	88.881	Zhang et al. 1997
Canis lupus	Xizang	Zanda	31.4792	79.8027	Zhang et al. 1997
Canis lupus	Yunnan	Chenjiang	24.6506	102.935	Zhang et al. 1997
Canis lupus	Yunnan	Jianshui	23.6347	102.827	Zhang et al. 1997
Canis lupus	Yunnan	Lushui	25.8229	98.858	Zhang et al. 1997
Canis lupus	Yunnan	Luxi	24.532	103.766	Zhang et al. 1997
Canis lupus	Yunnan	Menghai	21.9574	100.453	Zhang et al. 1997
Canis lupus	Yunnan	Mengzi	23.3962	103.365	Zhang et al. 1997
Canis lupus	Yunnan	Mile	24.4119	103.415	Zhang et al. 1997
Canis lupus	Yunnan	Pingbian	22.9836	103.688	Zhang et al. 1997
Canis lupus	Yunnan	Shiping	23.7059	102.495	Zhang et al. 1997
Canis lupus	Zhejiang	Anji	30.6387	119.68	Zhang et al. 1997
Canis lupus	Zhejiang	Chun'an	29.6088	119.042	Zhang et al. 1997
Canis lupus	Zhejiang	Hangzhou	30.2741	120.155	Zhang et al. 1997
Canis lupus	Zhejiang	Huzhou	30.8943	120.087	Zhang et al. 1997
Canis lupus	Zhejiang	Kaihua	29.1373	118.415	Zhang et al. 1997
Canis lupus	Zhejiang	Lishui	28.4676	119.923	Zhang et al. 1997
Canis lupus	Zhejiang	Longquan	28.0746	119.141	Zhang et al. 1997
Canis lupus	Zhejiang	Qingyuan	27.6192	119.063	Zhang et al. 1997
Canis lupus	Zhejiang	Quzhou	28.9701	118.859	Zhang et al. 1997
Canis lupus	Zhejiang	Taishun	27.5569	119.718	Zhang et al. 1997
Capreolus pygargus	Beijing	Changping	40.2207	116.231	Zhang et al. 1997
Capreolus pygargus	Gansu	Huining	35.6928	105.053	Zhang et al. 1997
Capreolus pygargus	Gansu	Linxia	35.6012	103.211	Zhang et al. 1997
Capreolus pygargus	Gansu	Minxian	34.4381	104.037	Zhang et al. 1997
Capreolus pygargus	Gansu	Pingliang	35.5431	106.665	Zhang et al. 1997
Capreolus pygargus	Gansu	Wenxian	32.9438	104.683	Zhang et al. 1997
Capreolus pygargus	Gansu	Zhangxian	34.8484	104.472	Zhang et al. 1997
Capreolus pygargus	Hebei	Laotsatzu	40.45	115.99	Allen 1938-1940
Capreolus pygargus	Heilongjiang	Baoqing	46.3269	132.197	Zhang et al. 1997
Capreolus pygargus	Heilongjiang	Fuyuan	48.3639	134.294	Zhang et al. 1997
Capreolus pygargus	Heilongjiang	Harbin	45.8038	126.535	Zhang et al. 1997
Capreolus pygargus	Heilongjiang	Harbin district along the Chinese Eastern Railway, Manchuria	45.8038	126.535	China Journal of Science and Arts
Capreolus pygargus	Heilongjiang	Heihe	50.2451	127.528	Zhang et al. 1997
Capreolus pygargus	Heilongjiang	Hulin	45.7627	132.937	Zhang et al. 1997
Capreolus pygargus	Heilongjiang	Near Mianduhe and Buhedu stations	48.82	122.17	China Journal of Science and Arts
Capreolus pygargus	Heilongjiang	Qiqihar	47.3543	123.918	Zhang et al. 1997
Capreolus pygargus	Heilongjiang	Shangzhi	45.2096	128.01	Zhang et al. 1997
Capreolus pygargus	Heilongjiang	Yichun	47.7275	128.841	Zhang et al. 1997
Capreolus pygargus	Heilongjiang	Yimianpo/Yimianbo, Chinese Eastern Railway, Manchuria	45.3153	127.326	China Journal of Science and Arts
Capreolus pygargus	Henan	Songxian	34.1345	112.086	Zhang et al. 1997
Capreolus pygargus	Inner Mongolia	Baotou	40.6574	109.84	Zhang et al. 1997
Capreolus pygargus	Inner Mongolia	Chen Barag B. (place name is Old Barag)	49.321	119.388	Zhang et al. 1997
Capreolus pygargus	Inner Mongolia	Duolun	42.2036	116.486	Zhang et al. 1997
Capreolus pygargus	Inner Mongolia	Hohhot	40.8426	111.749	Zhang et al. 1997
Capreolus pygargus	Inner Mongolia	Oroqen Aut. B.	50.5918	123.726	Zhang et al. 1997
Capreolus pygargus	Inner Mongolia	Yakeshi	49.2856	120.712	Zhang et al. 1997
Capreolus pygargus	Jilin	Antu	43.1126	128.898	Zhang et al. 1997
Capreolus pygargus	Jilin	Changbai	41.4201	128.201	Zhang et al. 1997
Capreolus pygargus	Jilin	Dunhua	43.3724	128.232	Zhang et al. 1997
Capreolus pygargus	Jilin	Fusong	42.2212	127.45	Zhang et al. 1997
Capreolus pygargus	Jilin	Jingyu	42.3888	126.814	Zhang et al. 1997
Capreolus pygargus	Jilin	Yanji	42.907	129.514	Zhang et al. 1997
Capreolus pygargus	Liaoning	Fengcheng	40.4523	124.067	Zhang et al. 1997
Capreolus pygargus	Liaoning	Gaizhou	40.4005	122.349	Zhang et al. 1997
Capreolus pygargus	Liaoning	Kuandian	40.7313	124.784	Zhang et al. 1997
Capreolus pygargus	Liaoning	Pulandan	39.3943	121.963	Zhang et al. 1997
Capreolus pygargus	Liaoning	Qingyuan	42.1005	124.924	Zhang et al. 1997
Capreolus pygargus	Liaoning	Xinbin	41.7343	125.04	Zhang et al. 1997
Capreolus pygargus	Ningxia	Bide	32.9327	100.737	Zhang et al. 1997
Capreolus pygargus	Ningxia	Jingyuan	35.4982	106.331	Zhang et al. 1997
Capreolus pygargus	Qinghai	Baima	32.9327	100.737	Zhang et al. 1997
Capreolus pygargus	Qinghai	Datong	36.927	101.686	Zhang et al. 1997
Capreolus pygargus	Qinghai	Gonghe	36.2841	100.62	Zhang et al. 1997
Capreolus pygargus	Qinghai	Guide	36.0401	101.433	Zhang et al. 1997
Capreolus pygargus	Qinghai	Guinan	35.5867	100.748	Zhang et al. 1997
Capreolus pygargus	Qinghai	Henan	34.7348	101.616	Zhang et al. 1997
Capreolus pygargus	Qinghai	Huangyuan	36.6824	101.256	Zhang et al. 1997
Capreolus pygargus	Qinghai	Huangzhong	36.5009	101.572	Zhang et al. 1997
Capreolus pygargus	Qinghai	Huzhu	36.8442	101.959	Zhang et al. 1997
Capreolus pygargus	Qinghai	Jiuzhi	33.4295	101.483	Zhang et al. 1997
Capreolus pygargus	Qinghai	Ledu	36.4821	102.402	Zhang et al. 1997
Capreolus pygargus	Qinghai	Maqen	34.4774	100.239	Zhang et al. 1997
Capreolus pygargus	Qinghai	Menyuan	37.3764	101.622	Zhang et al. 1997
Capreolus pygargus	Qinghai	Qilian	38.1771	100.253	Zhang et al. 1997
Capreolus pygargus	Qinghai	Tongde	35.2548	100.578	Zhang et al. 1997
Capreolus pygargus	Qinghai	Xinghai	35.5886	99.988	Zhang et al. 1997
Capreolus pygargus	Qinghai	Zekog	35.0353	101.467	Zhang et al. 1997
Capreolus pygargus	Shaanxi	Ankang	32.6847	109.029	Zhang et al. 1997
Capreolus pygargus	Shaanxi	Fengxian	33.9121	106.522	Zhang et al. 1997
Capreolus pygargus	Shaanxi	Foping	33.5244	107.991	Zhang et al. 1997
Capreolus pygargus	Shaanxi	Fuxian	35.988	109.38	Zhang et al. 1997
Capreolus pygargus	Shaanxi	Hanzhong	33.0675	107.023	Zhang et al. 1997
Capreolus pygargus	Shaanxi	Huangling	35.5794	109.263	Zhang et al. 1997
Capreolus pygargus	Shaanxi	Longxian	34.8931	106.864	Zhang et al. 1997
Capreolus pygargus	Shaanxi	Luochuan	35.762	109.432	Zhang et al. 1997
Capreolus pygargus	Shaanxi	Luonan	34.0908	110.149	Zhang et al. 1997
Capreolus pygargus	Shaanxi	Shangnan	33.531	110.882	Zhang et al. 1997
Capreolus pygargus	Shaanxi	Shanyang	33.5322	109.882	Zhang et al. 1997
Capreolus pygargus	Shaanxi	Taibaishan	34.0584	107.319	Zhang et al. 1997
Capreolus pygargus	Shaanxi	Xianyang	34.3296	108.709	Zhang et al. 1997
Capreolus pygargus	Shaanxi	Ya'an	36.5855	109.49	Zhang et al. 1997
Capreolus pygargus	Shaanxi	Yangxian	33.2227	107.546	Zhang et al. 1997
Capreolus pygargus	Shaanxi	Zhashui	33.6861	109.114	Zhang et al. 1997
Capreolus pygargus	Shaanxi	Zhouzhi	34.1633	108.222	Zhang et al. 1997
Capreolus pygargus	Shanxi	43 miles east of Paotowchen	40.6	110.7	Allen 1938-1940
Capreolus pygargus	Shanxi	45-60 miles SW of Taiyuanfu	37.43	111.91	Allen 1938-1940
Capreolus pygargus	Shanxi	Heshuin, Shansi	37.3297	113.57	Allen 1938-1940
Capreolus pygargus	Shanxi	Heshun	37.3297	113.57	China Journal of Science and Arts
Capreolus pygargus	Shanxi	Kelan	38.7042	111.573	Zhang et al. 1997
Capreolus pygargus	Shanxi	Kelan in NW Shanxi	38.7	111.57	China Journal of Science and Arts
Capreolus pygargus	Shanxi	Kweihwacheng	40.8426	111.749	Allen 1938-1940
Capreolus pygargus	Shanxi	Luliangshan	37.75	111.417	Zhang et al. 1997
Capreolus pygargus	Shanxi	mountains west of Taiyuan (Fu) plain, Shanxi	37.86	111.77	China Journal of Science and Arts
Capreolus pygargus	Shanxi	Taiyuan	37.8706	112.549	China Journal of Science and Arts
Capreolus pygargus	Shanxi	Taiyuan	37.8706	112.549	Zhang et al. 1997
Capreolus pygargus	Shanxi	Xinzhou	38.4167	112.734	Zhang et al. 1997
Capreolus pygargus	Shanxi	Yirgo (20 miles nw of Kweihwacheng)	40.88	112.2	Allen 1938-1940
Capreolus pygargus	Shanxi	Zhongtiaoshan	35.4199	111.473	Zhang et al. 1997
Capreolus pygargus	Sichuan	Aba	31.8994	102.225	Zhang et al. 1997
Capreolus pygargus	Sichuan	Baiyu	31.2099	98.8242	Zhang et al. 1997
Capreolus pygargus	Sichuan	Baoxing	30.3681	102.815	Zhang et al. 1997
Capreolus pygargus	Sichuan	Chengkou	31.9477	108.664	Zhang et al. 1997
Capreolus pygargus	Sichuan	Dainkog	32.4667	97.9986	Zhang et al. 1997
Capreolus pygargus	Sichuan	Danba	30.8786	101.89	Zhang et al. 1997
Capreolus pygargus	Sichuan	Dawu	30.9795	101.125	Zhang et al. 1997
Capreolus pygargus	Sichuan	Dege	31.8061	98.5809	Zhang et al. 1997
Capreolus pygargus	Sichuan	Garze	30.0495	101.962	Zhang et al. 1997
Capreolus pygargus	Sichuan	Hongyuan	32.7909	102.544	Zhang et al. 1997
Capreolus pygargus	Sichuan	Kangding	29.9984	101.957	Zhang et al. 1997
Capreolus pygargus	Sichuan	Litang	29.996	100.27	Zhang et al. 1997
Capreolus pygargus	Sichuan	Luhuo	31.3918	100.676	Zhang et al. 1997
Capreolus pygargus	Sichuan	Nanping	31.1602	103.822	Zhang et al. 1997
Capreolus pygargus	Sichuan	near Sungpan	32.6553	103.605	Allen 1938-1940
Capreolus pygargus	Sichuan	Pingwu	32.4097	104.556	Zhang et al. 1997
Capreolus pygargus	Sichuan	Qianning (Also known as Bamey, these are coords for Bameizhen)	30.4831	101.481	Zhang et al. 1997
Capreolus pygargus	Sichuan	Qingchuan	32.5843	105.238	Zhang et al. 1997
Capreolus pygargus	Sichuan	Rangtang	32.2658	100.979	Zhang et al. 1997
Capreolus pygargus	Sichuan	Sertar	32.2681	100.333	Zhang et al. 1997
Capreolus pygargus	Sichuan	Serxu	32.979	98.1029	Zhang et al. 1997
Capreolus pygargus	Sichuan	Songpan	32.6553	103.605	Zhang et al. 1997
Capreolus pygargus	Sichuan	Wanxian	30.8078	108.409	Zhang et al. 1997
Capreolus pygargus	Sichuan	Wanyuan	32.0816	108.035	Zhang et al. 1997
Capreolus pygargus	Sichuan	Wenchuan	31.4768	103.59	Zhang et al. 1997
Capreolus pygargus	Sichuan	Wushan	30.9336	107.95	Zhang et al. 1997
Capreolus pygargus	Sichuan	Yidun	30.3116	99.3526	Zhang et al. 1997
Capreolus pygargus	Sichuan	Zoige	33.5759	102.962	Zhang et al. 1997
Capreolus pygargus	Xinjiang	Altay	47.8449	88.1413	Zhang et al. 1997
Capreolus pygargus	Xinjiang	Tuomuer Feng area	41.4093	79.4729	Zhang et al. 1997
Capreolus pygargus	Xinjiang	Yining (Tianshan)	43.7944	87.6317	Zhang et al. 1997
Capricornis milneedwardsii	Anhui	Langxi	31.1264	119.18	Zhang et al. 1997
Capricornis milneedwardsii	Anhui	Ningguo	30.6336	118.983	Zhang et al. 1997
Capricornis milneedwardsii	Anhui	Qingyang	30.6392	117.847	Zhang et al. 1997
Capricornis milneedwardsii	Anhui	Shexian	29.8603	118.415	Zhang et al. 1997
Capricornis milneedwardsii	Anhui	Shitai	30.2104	117.486	Zhang et al. 1997
Capricornis milneedwardsii	Anhui	Xiuning	29.7891	118.199	Zhang et al. 1997
Capricornis milneedwardsii	Anhui	Xuancheng	30.9407	118.759	Zhang et al. 1997
Capricornis milneedwardsii	Fujian	Chunganhsien	27.7566	118.035	Allen 1938-1940
Capricornis milneedwardsii	Fujian	Fuqing	25.7204	119.384	Zhang et al. 1997
Capricornis milneedwardsii	Fujian	Jinjiang	24.7817	118.552	Zhang et al. 1997
Capricornis milneedwardsii	Fujian	Longxi	24.4467	117.818	Zhang et al. 1997
Capricornis milneedwardsii	Fujian	Longyan	25.0751	117.018	Zhang et al. 1997
Capricornis milneedwardsii	Fujian	Nanping	26.6418	118.178	Zhang et al. 1997
Capricornis milneedwardsii	Fujian	Ningde	26.6656	119.548	Zhang et al. 1997
Capricornis milneedwardsii	Fujian	Putian	25.4541	119.008	Zhang et al. 1997
Capricornis milneedwardsii	Fujian	San Chiang, northwestern Fukien	27.8	117.4	Andrews 1932
Capricornis milneedwardsii	Fujian	Sanming	26.2634	117.639	Zhang et al. 1997
Capricornis milneedwardsii	Fujian	Wuyishan	27.7566	118.035	Zhang et al. 1997
Capricornis milneedwardsii	Fujian	Yenping	26.6418	118.178	Caldwell 1924
Capricornis milneedwardsii	Fujian	Yenping	26.6418	118.178	Allen 1938-1940
Capricornis milneedwardsii	Fujian	Yongchun	25.3216	118.294	Zhang et al. 1997
Capricornis milneedwardsii	Gansu	Choni district of southwestern Kansu	34.5896	103.507	China Journal of Science and Arts
Capricornis milneedwardsii	Gansu	Jone	34.5896	103.507	Zhang et al. 1997
Capricornis milneedwardsii	Gansu	Lintan	34.6927	103.354	Zhang et al. 1997
Capricornis milneedwardsii	Gansu	Linxia	35.6012	103.211	Zhang et al. 1997
Capricornis milneedwardsii	Gansu	Luqu	34.5909	102.487	Zhang et al. 1997
Capricornis milneedwardsii	Gansu	Tewo	34.0559	103.222	Zhang et al. 1997
Capricornis milneedwardsii	Gansu	Wenxian	32.9438	104.683	Zhang et al. 1997
Capricornis milneedwardsii	Gansu	Xiahe	35.2025	102.522	Zhang et al. 1997
Capricornis milneedwardsii	Gansu	Zhugqu	33.7853	104.372	Zhang et al. 1997
Capricornis milneedwardsii	Guangdong	Dabu	24.3478	116.695	Zhang et al. 1997
Capricornis milneedwardsii	Guangdong	Huidong	22.985	114.72	Zhang et al. 1997
Capricornis milneedwardsii	Guangdong	Lechang	25.1301	113.348	Zhang et al. 1997
Capricornis milneedwardsii	Guangdong	Lianping	24.3696	114.489	Zhang et al. 1997
Capricornis milneedwardsii	Guangdong	Lianzhou	24.781	112.377	Zhang et al. 1997
Capricornis milneedwardsii	Guangdong	Nanxiong	25.1178	114.312	Zhang et al. 1997
Capricornis milneedwardsii	Guangdong	Yangshan	24.4667	112.626	Zhang et al. 1997
Capricornis milneedwardsii	Guangxi	Fuchuan	24.8144	111.277	Zhang et al. 1997
Capricornis milneedwardsii	Guangxi	Hexian	24.4167	111.517	Zhang et al. 1997
Capricornis milneedwardsii	Guangxi	Jingxi	23.1341	106.418	Zhang et al. 1997
Capricornis milneedwardsii	Guangxi	Lingshan	22.4165	109.291	Zhang et al. 1997
Capricornis milneedwardsii	Guangxi	Longsheng	25.7979	110.011	Zhang et al. 1997
Capricornis milneedwardsii	Guangxi	Longzhou	22.3428	106.854	Zhang et al. 1997
Capricornis milneedwardsii	Guangxi	Napo	23.3874	105.833	Zhang et al. 1997
Capricornis milneedwardsii	Guangxi	Ningming	22.1402	107.076	Zhang et al. 1997
Capricornis milneedwardsii	Guangxi	Rong'an	25.2243	109.398	Zhang et al. 1997
Capricornis milneedwardsii	Guangxi	Rongshui	25.0659	109.256	Zhang et al. 1997
Capricornis milneedwardsii	Guangxi	Shanglin	23.4319	108.605	Zhang et al. 1997
Capricornis milneedwardsii	Guangxi	Xing'an	25.6117	110.672	Zhang et al. 1997
Capricornis milneedwardsii	Guangxi	Ziyuan	26.0424	110.653	Zhang et al. 1997
Capricornis milneedwardsii	Guizhou	Anlong	25.099	105.443	Zhang et al. 1997
Capricornis milneedwardsii	Guizhou	Dushan	25.8221	107.545	Zhang et al. 1997
Capricornis milneedwardsii	Guizhou	Fangjingshan	27.9401	108.614	Zhang et al. 1997
Capricornis milneedwardsii	Guizhou	Guiding	26.5847	107.234	Zhang et al. 1997
Capricornis milneedwardsii	Guizhou	Huishui	26.1321	106.657	Zhang et al. 1997
Capricornis milneedwardsii	Guizhou	Jiangkou	27.6996	108.84	Zhang et al. 1997
Capricornis milneedwardsii	Guizhou	Kaiyang	27.0578	106.965	Zhang et al. 1997
Capricornis milneedwardsii	Guizhou	Libo	25.4107	107.886	Zhang et al. 1997
Capricornis milneedwardsii	Guizhou	Qingzhen	26.5561	106.471	Zhang et al. 1997
Capricornis milneedwardsii	Guizhou	Sandu	25.9832	107.87	Zhang et al. 1997
Capricornis milneedwardsii	Guizhou	Shiqian	27.5138	108.224	Zhang et al. 1997
Capricornis milneedwardsii	Guizhou	Songtao	28.1541	109.203	Zhang et al. 1997
Capricornis milneedwardsii	Guizhou	Weng'an	27.0785	107.472	Zhang et al. 1997
Capricornis milneedwardsii	Guizhou	Yinjiang	27.9942	108.41	Zhang et al. 1997
Capricornis milneedwardsii	Guizhou	Yuping	27.243	108.915	Zhang et al. 1997
Capricornis milneedwardsii	Guizhou	Yuqing	27.2253	107.888	Zhang et al. 1997
Capricornis milneedwardsii	Hubei	Yichang	30.692	111.286	Zhang et al. 1997
Capricornis milneedwardsii	Hunan	Chengbu	26.3906	110.322	Zhang et al. 1997
Capricornis milneedwardsii	Hunan	Guidong	26.0776	113.945	Zhang et al. 1997
Capricornis milneedwardsii	Hunan	Suining	26.582	110.156	Zhang et al. 1997
Capricornis milneedwardsii	Hunan	Xinning	26.4334	110.857	Zhang et al. 1997
Capricornis milneedwardsii	Hunan	Yizhang	25.3998	112.949	Zhang et al. 1997
Capricornis milneedwardsii	Jiangxi	Anyuan	27.6057	113.886	Zhang et al. 1997
Capricornis milneedwardsii	Jiangxi	Duchang	29.2732	116.204	Zhang et al. 1997
Capricornis milneedwardsii	Jiangxi	Ganxian	25.8606	115.011	Zhang et al. 1997
Capricornis milneedwardsii	Jiangxi	Taihe	26.7902	114.909	Zhang et al. 1997
Capricornis milneedwardsii	Qinghai	Baima	32.9327	100.737	Zhang et al. 1997
Capricornis milneedwardsii	Qinghai	Nangqen	32.2032	96.4806	Zhang et al. 1997
Capricornis milneedwardsii	Shaanxi	Liuba	33.6176	106.921	Zhang et al. 1997
Capricornis milneedwardsii	Shaanxi	Longxian	34.8931	106.864	Zhang et al. 1997
Capricornis milneedwardsii	Shaanxi	Ningqiang	32.8297	106.257	Zhang et al. 1997
Capricornis milneedwardsii	Shaanxi	Shiquan	33.0384	108.248	Zhang et al. 1997
Capricornis milneedwardsii	Shaanxi	Taibaishan	34.0584	107.319	Zhang et al. 1997
Capricornis milneedwardsii	Shaanxi	Zhashui	33.6861	109.114	Zhang et al. 1997
Capricornis milneedwardsii	Shaanxi	Zhen'an (Zhenan)	33.4234	109.153	Zhang et al. 1997
Capricornis milneedwardsii	Shaanxi	Zhenping	31.8837	109.527	Zhang et al. 1997
Capricornis milneedwardsii	Sichuan	Aba	31.8994	102.225	Zhang et al. 1997
Capricornis milneedwardsii	Sichuan	Anxian	31.5349	104.567	Zhang et al. 1997
Capricornis milneedwardsii	Sichuan	Baoxing	30.3681	102.815	Zhang et al. 1997
Capricornis milneedwardsii	Sichuan	Batang	30.0047	99.1107	Zhang et al. 1997
Capricornis milneedwardsii	Sichuan	Beichuan	31.6172	104.468	Zhang et al. 1997
Capricornis milneedwardsii	Sichuan	Chengkou	31.9477	108.664	Zhang et al. 1997
Capricornis milneedwardsii	Sichuan	Dayi	30.5723	103.512	Zhang et al. 1997
Capricornis milneedwardsii	Sichuan	Dege	31.8061	98.5809	Zhang et al. 1997
Capricornis milneedwardsii	Sichuan	Emeishan	29.6012	103.485	Zhang et al. 1997
Capricornis milneedwardsii	Sichuan	Gulin	28.0388	105.813	Zhang et al. 1997
Capricornis milneedwardsii	Sichuan	Jiulong	29.0003	101.507	Zhang et al. 1997
Capricornis milneedwardsii	Sichuan	Kangding	29.9984	101.957	Zhang et al. 1997
Capricornis milneedwardsii	Sichuan	Luding	29.9142	102.235	Zhang et al. 1997
Capricornis milneedwardsii	Sichuan	Luhuo	31.3918	100.676	Zhang et al. 1997
Capricornis milneedwardsii	Sichuan	Pingwu	32.4097	104.556	Zhang et al. 1997
Capricornis milneedwardsii	Sichuan	Qingchuan	32.5843	105.238	Zhang et al. 1997
Capricornis milneedwardsii	Sichuan	Shimian	29.2279	102.359	Zhang et al. 1997
Capricornis milneedwardsii	Sichuan	Tatsienlu	29.9984	101.957	Allen 1938-1940
Capricornis milneedwardsii	Sichuan	Wa Shan	29.3401	103.022	Allen 1938-1940
Capricornis milneedwardsii	Sichuan	Wanyuan	32.0816	108.035	Zhang et al. 1997
Capricornis milneedwardsii	Sichuan	Wenchuan	31.4768	103.59	Zhang et al. 1997
Capricornis milneedwardsii	Sichuan	Yajiang	30.0315	101.014	Zhang et al. 1997
Capricornis milneedwardsii	Sichuan	Zoige	33.5759	102.962	Zhang et al. 1997
Capricornis milneedwardsii	Xizang	Biru	31.4803	93.6796	Zhang et al. 1997
Capricornis milneedwardsii	Xizang	Bomi	29.8368	95.7498	Zhang et al. 1997
Capricornis milneedwardsii	Xizang	Cona	27.9911	91.9572	Zhang et al. 1997
Capricornis milneedwardsii	Xizang	Dinggye	28.3642	87.7659	Zhang et al. 1997
Capricornis milneedwardsii	Xizang	Jomda	31.4992	98.2184	Zhang et al. 1997
Capricornis milneedwardsii	Xizang	Lhari	30.6408	93.2325	Zhang et al. 1997
Capricornis milneedwardsii	Xizang	Lhozhag	28.3857	90.86	Zhang et al. 1997
Capricornis milneedwardsii	Xizang	Lhunze	28.4068	92.4617	Zhang et al. 1997
Capricornis milneedwardsii	Xizang	Medog	29.3253	95.3332	Zhang et al. 1997
Capricornis milneedwardsii	Xizang	Qamdo	31.141	97.172	Zhang et al. 1997
Capricornis milneedwardsii	Xizang	Yigong	30.2653	94.8161	Zhang et al. 1997
Capricornis milneedwardsii	Xizang	Zayu	28.6613	97.4669	Zhang et al. 1997
Capricornis milneedwardsii	Xizang	Zhangmu	27.9873	85.9833	Zhang et al. 1997
Capricornis milneedwardsii	Yunnan	Cangyuan (Nangunhe)	23.1467	99.2462	Zhang et al. 1997
Capricornis milneedwardsii	Yunnan	Deqen	27.8188	99.7023	Zhang et al. 1997
Capricornis milneedwardsii	Yunnan	Gejiu	23.3591	103.16	Zhang et al. 1997
Capricornis milneedwardsii	Yunnan	Hekou	22.5294	103.939	Zhang et al. 1997
Capricornis milneedwardsii	Yunnan	Jingdong	24.4467	100.834	Zhang et al. 1997
Capricornis milneedwardsii	Yunnan	Jinghong	22.0001	100.772	Zhang et al. 1997
Capricornis milneedwardsii	Yunnan	Jinping	22.7795	103.226	Zhang et al. 1997
Capricornis milneedwardsii	Yunnan	Lijiang	26.855	100.228	Zhang et al. 1997
Capricornis milneedwardsii	Yunnan	Luchun	22.9937	102.392	Zhang et al. 1997
Capricornis milneedwardsii	Yunnan	Lushui	25.8229	98.858	Zhang et al. 1997
Capricornis milneedwardsii	Yunnan	Luxi	24.532	103.766	Zhang et al. 1997
Capricornis milneedwardsii	Yunnan	Mengla	21.4592	101.565	Zhang et al. 1997
Capricornis milneedwardsii	Yunnan	Mengzi	23.3962	103.365	Zhang et al. 1997
Capricornis milneedwardsii	Yunnan	Mile	24.4119	103.415	Zhang et al. 1997
Capricornis milneedwardsii	Yunnan	Pingbian	22.9836	103.688	Zhang et al. 1997
Capricornis milneedwardsii	Yunnan	Snow Peak, Likiang range	27.077	100.257	Allen 1938-1940
Capricornis milneedwardsii	Yunnan	Tengyueh	25.0245	98.5083	Allen 1938-1940
Capricornis milneedwardsii	Yunnan	Village of Hui-yao, 15 miles north-northeast of Tengyueh, on the west side of Shweli	25.1736	98.5716	China Journal of Science and Arts
Capricornis milneedwardsii	Yunnan	Yongde	24.0184	99.2593	Zhang et al. 1997
Capricornis milneedwardsii	Zhejiang	Deqing	30.5425	119.977	Zhang et al. 1997
Capricornis milneedwardsii	Zhejiang	Jinhua	29.0791	119.647	Zhang et al. 1997
Capricornis milneedwardsii	Zhejiang	Jinyun	28.6593	120.092	Zhang et al. 1997
Capricornis milneedwardsii	Zhejiang	Longyou	29.0283	119.172	Zhang et al. 1997
Capricornis milneedwardsii	Zhejiang	Mokan Shan	30.6297	119.826	Allen 1938-1940
Capricornis milneedwardsii	Zhejiang	Mountains of northern Chekiang to the westward of Hangchow	30.38	119.58	China Journal of Science and Arts
Capricornis milneedwardsii	Zhejiang	Mountains to the north west of Mokanshan, northern Chekiang	30.62	119.88	China Journal of Science and Arts
Capricornis milneedwardsii	Zhejiang	mountains to the south of Mokanshan, North Chekiang	30.5994	119.901	China Journal of Science and Arts
Capricornis milneedwardsii	Zhejiang	Ningbo	29.8683	121.544	Zhang et al. 1997
Capricornis milneedwardsii	Zhejiang	Ninghai	29.2879	121.429	Zhang et al. 1997
Capricornis milneedwardsii	Zhejiang	south to Chekiang border, mountains back of Tunglu	30	119.6	China Journal of Science and Arts
Capricornis milneedwardsii	Zhejiang	Tonglu	29.7935	119.691	Zhang et al. 1997
Capricornis milneedwardsii	Zhejiang	Tunglu	29.7935	119.691	Allen 1938-1940
Capricornis milneedwardsii	Zhejiang	Yaw village, 20 miles outside Tung-lu (which is 60 miles inland from Hangchow)	29.8	119.7	Caldwell 1924
Capricornis milneedwardsii	Zhejiang	Yuhang	30.419	120.299	Zhang et al. 1997
Cervus elaphus	Beijing	Beijing	39.904	116.408	Zhang et al. 1997
Cervus elaphus	Gansu	Huixian	33.7688	106.088	Zhang et al. 1997
Cervus elaphus	Gansu	Jiuquan	39.7324	98.4945	Zhang et al. 1997
Cervus elaphus	Gansu	Jone	34.5896	103.507	Zhang et al. 1997
Cervus elaphus	Gansu	Liangdang	33.9089	106.305	Zhang et al. 1997
Cervus elaphus	Gansu	Lintan	34.6927	103.354	Zhang et al. 1997
Cervus elaphus	Gansu	Luqu	34.5909	102.487	Zhang et al. 1997
Cervus elaphus	Gansu	Maqu	33.9977	102.073	Zhang et al. 1997
Cervus elaphus	Gansu	Sunan	38.8369	99.6156	Zhang et al. 1997
Cervus elaphus	Gansu	Tewo	34.0559	103.222	Zhang et al. 1997
Cervus elaphus	Gansu	Wenxian	32.9438	104.683	Zhang et al. 1997
Cervus elaphus	Gansu	Wudu	33.3922	104.926	Zhang et al. 1997
Cervus elaphus	Gansu	Zhangye	38.9259	100.45	Zhang et al. 1997
Cervus elaphus	Heilongjiang	Baoqing	46.3269	132.197	Zhang et al. 1997
Cervus elaphus	Heilongjiang	Harbin	45.8038	126.535	Zhang et al. 1997
Cervus elaphus	Heilongjiang	Hentoahetze section of the North Kirin Forest	45.1846	127.994	China Journal of Science and Arts
Cervus elaphus	Heilongjiang	Hulin	45.7627	132.937	Zhang et al. 1997
Cervus elaphus	Heilongjiang	Huma	51.7256	126.665	Zhang et al. 1997
Cervus elaphus	Heilongjiang	Laoyeling	43.5239	131.024	Zhang et al. 1997
Cervus elaphus	Heilongjiang	Mudanjiang	44.5517	129.633	Zhang et al. 1997
Cervus elaphus	Heilongjiang	Mulin, Manchuria	44.9203	128.712	China Journal of Science and Arts
Cervus elaphus	Heilongjiang	Mulinghe	44.9198	130.526	Zhang et al. 1997
Cervus elaphus	Heilongjiang	Wandashan	45.916	132.317	Zhang et al. 1997
Cervus elaphus	Heilongjiang	Yichun	47.7275	128.841	Zhang et al. 1997
Cervus elaphus	Heilongjiang	Zhangguangcailing	45.3594	129.199	Zhang et al. 1997
Cervus elaphus	Inner Mongolia	Alxa Left B	38.8519	105.729	Zhang et al. 1997
Cervus elaphus	Inner Mongolia	Butha B.	48.0137	122.737	Zhang et al. 1997
Cervus elaphus	Inner Mongolia	Genha	50.7803	121.52	Zhang et al. 1997
Cervus elaphus	Inner Mongolia	Harbin district along the Chinese Eastern Railway, Manchuria	45.8038	126.535	China Journal of Science and Arts
Cervus elaphus	Inner Mongolia	Hohhot	40.8426	111.749	Zhang et al. 1997
Cervus elaphus	Jilin	Antu	43.1126	128.898	Zhang et al. 1997
Cervus elaphus	Jilin	Dunhua	43.3724	128.232	Zhang et al. 1997
Cervus elaphus	Jilin	Huinan	42.6849	126.047	Zhang et al. 1997
Cervus elaphus	Jilin	Wangqing	43.3125	129.772	Zhang et al. 1997
Cervus elaphus	Ningxia	Helanshan	38.9	105.967	Zhang et al. 1997
Cervus elaphus	Qinghai	Baima	32.9327	100.737	Zhang et al. 1997
Cervus elaphus	Qinghai	Guide	36.0401	101.433	Zhang et al. 1997
Cervus elaphus	Qinghai	Mangya (Magnai)	37.9833	91.6	Zhang et al. 1997
Cervus elaphus	Qinghai	Qilian	38.1771	100.253	Zhang et al. 1997
Cervus elaphus	Qinghai	Tongde	35.2548	100.578	Zhang et al. 1997
Cervus elaphus	Qinghai	Xinghai	35.5886	99.988	Zhang et al. 1997
Cervus elaphus	Shanxi	Kweihwacheng	40.8426	111.749	Allen 1938-1940
Cervus elaphus	Sichuan	Aba	31.8994	102.225	Zhang et al. 1997
Cervus elaphus	Sichuan	Baiyu	31.2099	98.8242	Zhang et al. 1997
Cervus elaphus	Sichuan	Baoxing	30.3681	102.815	Zhang et al. 1997
Cervus elaphus	Sichuan	Batang	30.0047	99.1107	Zhang et al. 1997
Cervus elaphus	Sichuan	Dainkog	32.4667	97.9986	Zhang et al. 1997
Cervus elaphus	Sichuan	Danba	30.8786	101.89	Zhang et al. 1997
Cervus elaphus	Sichuan	Daocheng	29.037	100.298	Zhang et al. 1997
Cervus elaphus	Sichuan	Dawu	30.9795	101.125	Zhang et al. 1997
Cervus elaphus	Sichuan	Dege	31.8061	98.5809	Zhang et al. 1997
Cervus elaphus	Sichuan	Derong	28.713	99.2863	Zhang et al. 1997
Cervus elaphus	Sichuan	Garze	30.0495	101.962	Zhang et al. 1997
Cervus elaphus	Sichuan	Hongyuan	32.7909	102.544	Zhang et al. 1997
Cervus elaphus	Sichuan	Jinchuan	31.4763	102.064	Zhang et al. 1997
Cervus elaphus	Sichuan	Jiulong	29.0003	101.507	Zhang et al. 1997
Cervus elaphus	Sichuan	Kangding	29.9984	101.957	Zhang et al. 1997
Cervus elaphus	Sichuan	Litang	29.996	100.27	Zhang et al. 1997
Cervus elaphus	Sichuan	Luding	29.9142	102.235	Zhang et al. 1997
Cervus elaphus	Sichuan	Luhuo	31.3918	100.676	Zhang et al. 1997
Cervus elaphus	Sichuan	Muli	27.9288	101.28	Zhang et al. 1997
Cervus elaphus	Sichuan	Qianning (Bamey)	30.4831	101.481	Zhang et al. 1997
Cervus elaphus	Sichuan	Rangtang	32.2658	100.979	Zhang et al. 1997
Cervus elaphus	Sichuan	Sertar	32.2681	100.333	Zhang et al. 1997
Cervus elaphus	Sichuan	Serxu (Sershul, Shiqu)	32.979	98.1029	Zhang et al. 1997
Cervus elaphus	Sichuan	Wenchuan	31.4768	103.59	Zhang et al. 1997
Cervus elaphus	Sichuan	Xiangcheng	28.9312	99.7984	Zhang et al. 1997
Cervus elaphus	Sichuan	Xiaojin	30.999	102.364	Zhang et al. 1997
Cervus elaphus	Sichuan	Xinlong	30.9392	100.311	Zhang et al. 1997
Cervus elaphus	Sichuan	Yajiang	30.0315	101.014	Zhang et al. 1997
Cervus elaphus	Sichuan	Yidun	30.3116	99.3526	Zhang et al. 1997
Cervus elaphus	Xinjiang	Aksu	41.1688	80.2606	Zhang et al. 1997
Cervus elaphus	Xinjiang	Altay	47.8449	88.1413	Zhang et al. 1997
Cervus elaphus	Xinjiang	Artux	39.7162	76.1684	Zhang et al. 1997
Cervus elaphus	Xinjiang	Bachu (Maralbexi)	39.7852	78.5493	Zhang et al. 1997
Cervus elaphus	Xinjiang	Barkol	43.5992	93.0166	Zhang et al. 1997
Cervus elaphus	Xinjiang	Fukang	44.157	87.9873	Zhang et al. 1997
Cervus elaphus	Xinjiang	Korla	41.7424	86.1475	Zhang et al. 1997
Cervus elaphus	Xinjiang	Lop Nur	40.1	90.25	Zhang et al. 1997
Cervus elaphus	Xinjiang	Qiemo	38.1455	85.5297	Zhang et al. 1997
Cervus elaphus	Xinjiang	Tarim He	40.8688	84.2075	Zhang et al. 1997
Cervus elaphus	Xinjiang	Tuomuer feng area	41.4093	79.4729	Zhang et al. 1997
Cervus elaphus	Xinjiang	Wenquan	44.9689	81.0248	Zhang et al. 1997
Cervus elaphus	Xinjiang	Yining (Tianshan)	43.7944	87.6317	Zhang et al. 1997
Cervus elaphus	Xinjiang	Yiwu	43.2546	94.6975	Zhang et al. 1997
Cervus elaphus	Xinjiang	Yumin	46.2011	82.9827	Zhang et al. 1997
Cervus elaphus	Xizang	Baxoi	30.05	96.9167	Zhang et al. 1997
Cervus elaphus	Xizang	Biru	31.4803	93.6796	Zhang et al. 1997
Cervus elaphus	Xizang	Chagyab	30.6539	97.5688	Zhang et al. 1997
Cervus elaphus	Xizang	Dengqen	31.4124	95.5958	Zhang et al. 1997
Cervus elaphus	Xizang	Jomda	31.4992	98.2184	Zhang et al. 1997
Cervus elaphus	Xizang	Lhari	30.6408	93.2325	Zhang et al. 1997
Cervus elaphus	Xizang	Mainling	29.2158	94.2135	Zhang et al. 1997
Cervus elaphus	Xizang	Medog	29.3253	95.3332	Zhang et al. 1997
Cervus elaphus	Xizang	Riwoqe	31.2116	96.6002	Zhang et al. 1997
Cervus elaphus	Xizang	Yadong valley	27.4848	88.907	Zhang et al. 1997
Cervus elaphus	Xizang	Zayu	28.6613	97.4669	Zhang et al. 1997
Cervus elaphus	Yunnan	Deqen	27.8188	99.7023	Zhang et al. 1997
Cervus nippon	Anhui	Guichi	30.6872	117.567	Zhang et al. 1997
Cervus nippon	Anhui	Jingde	30.2863	118.54	Zhang et al. 1997
Cervus nippon	Anhui	Jingxian	30.6886	118.42	Zhang et al. 1997
Cervus nippon	Anhui	Jixi	30.0675	118.579	Zhang et al. 1997
Cervus nippon	Anhui	Nanling	30.9149	118.334	Zhang et al. 1997
Cervus nippon	Anhui	Ning-kuo Fu area in southern Anhui, lying roughly to south of Nanking and west of Hangchow	30.6336	118.983	China Journal of Science and Arts
Cervus nippon	Anhui	Ningguo	30.6336	118.983	Zhang et al. 1997
Cervus nippon	Anhui	Qianshan	30.6311	116.581	Zhang et al. 1997
Cervus nippon	Anhui	Qimen	29.8541	117.717	Zhang et al. 1997
Cervus nippon	Anhui	Qingyang	30.6392	117.847	Zhang et al. 1997
Cervus nippon	Anhui	Shexian	29.8603	118.415	Zhang et al. 1997
Cervus nippon	Anhui	Taiping	30.3595	118.047	Zhang et al. 1997
Cervus nippon	Anhui	Yixian	29.9248	117.938	Zhang et al. 1997
Cervus nippon	Gansu	Minxian	34.4381	104.037	Zhang et al. 1997
Cervus nippon	Gansu	Tewo	34.0559	103.222	Zhang et al. 1997
Cervus nippon	Guangdong	Heping	24.4422	114.939	Zhang et al. 1997
Cervus nippon	Guangdong	Huaji	22.7394	113.264	Zhang et al. 1997
Cervus nippon	Guangdong	Jiulianshan	24.1986	114.377	Zhang et al. 1997
Cervus nippon	Guangdong	Lianping	24.3696	114.489	Zhang et al. 1997
Cervus nippon	Guangdong	Lianzhou	24.781	112.377	Zhang et al. 1997
Cervus nippon	Guangdong	Nanxiong	25.1178	114.312	Zhang et al. 1997
Cervus nippon	Guangdong	Renhua	25.0856	113.749	Zhang et al. 1997
Cervus nippon	Guangdong	Yangshan	24.4667	112.626	Zhang et al. 1997
Cervus nippon	Guangdong	Yingde	24.1861	113.415	Zhang et al. 1997
Cervus nippon	Guangxi	Chongzuo	22.3765	107.365	Zhang et al. 1997
Cervus nippon	Guangxi	Daxin	22.8293	107.201	Zhang et al. 1997
Cervus nippon	Guangxi	Fusui	22.635	107.904	Zhang et al. 1997
Cervus nippon	Guangxi	Long'an	23.166	107.696	Zhang et al. 1997
Cervus nippon	Guangxi	Longzhou	22.3428	106.854	Zhang et al. 1997
Cervus nippon	Hebei	Xinglong	40.4174	117.501	Zhang et al. 1997
Cervus nippon	Heilongjiang	Dongning	44.0627	131.126	Zhang et al. 1997
Cervus nippon	Heilongjiang	Hailin	44.5942	129.38	Zhang et al. 1997
Cervus nippon	Heilongjiang	Hulin	45.7627	132.937	Zhang et al. 1997
Cervus nippon	Heilongjiang	Laoyeling	43.5239	131.024	Zhang et al. 1997
Cervus nippon	Heilongjiang	Linkou	45.278	130.284	Zhang et al. 1997
Cervus nippon	Heilongjiang	Mudanjiang	44.5517	129.633	Zhang et al. 1997
Cervus nippon	Heilongjiang	Mulinghe	44.9198	130.526	Zhang et al. 1997
Cervus nippon	Heilongjiang	Ning'an	44.3407	129.483	Zhang et al. 1997
Cervus nippon	Heilongjiang	Shangzhi	45.2096	128.01	Zhang et al. 1997
Cervus nippon	Heilongjiang	Wandashan	45.916	132.317	Zhang et al. 1997
Cervus nippon	Heilongjiang	Xiao Suifenhe and Xingkai	44.4075	131.152	Zhang et al. 1997
Cervus nippon	Heilongjiang	Yanshou	45.4519	128.332	Zhang et al. 1997
Cervus nippon	Heilongjiang	Zhangguangcailing	45.3594	129.199	Zhang et al. 1997
Cervus nippon	Hunan	Suining	26.582	110.156	Zhang et al. 1997
Cervus nippon	Hunan	Xinning	26.4334	110.857	Zhang et al. 1997
Cervus nippon	Hunan	Yizhang	25.3998	112.949	Zhang et al. 1997
Cervus nippon	Jiangsu	Hsiashu district between Chinkiang and Nanking	31.6274	119.942	China Journal of Science and Arts
Cervus nippon	Jiangsu	Jingjiang	31.9828	120.277	Zhang et al. 1997
Cervus nippon	Jiangsu	Nanjing	32.0603	118.797	Zhang et al. 1997
Cervus nippon	Jiangsu	Taihu	31.258	120.205	Zhang et al. 1997
Cervus nippon	Jiangsu	Under the walls of Nanking	32.0603	118.797	China Journal of Science and Arts
Cervus nippon	Jiangxi	Jingdezhen	29.2688	117.178	Zhang et al. 1997
Cervus nippon	Jiangxi	Jiujiang	29.7051	116.002	Zhang et al. 1997
Cervus nippon	Jiangxi	Pengze	38.2432	101.985	Zhang et al. 1997
Cervus nippon	Jiangxi	Yongxiu	29.0218	115.809	Zhang et al. 1997
Cervus nippon	Jilin	Antu	43.1126	128.898	Zhang et al. 1997
Cervus nippon	Jilin	Changbaishan	41.7101	128.045	Zhang et al. 1997
Cervus nippon	Shandong	Shandong	36.6685	117.02	Zhang et al. 1997
Cervus nippon	Shanghai	Shanghai	31.2304	121.474	Zhang et al. 1997
Cervus nippon	Shanxi	Fenchou Fu district of western Shansi	38.7	111.57	China Journal of Science and Arts
Cervus nippon	Shanxi	Kelan	38.7042	111.573	Zhang et al. 1997
Cervus nippon	Shanxi	Kolan Shan district of western Shansi	38.7	111.57	China Journal of Science and Arts
Cervus nippon	Shanxi	Ningwu	39.0015	112.305	Zhang et al. 1997
Cervus nippon	Shanxi	Taiyuan	37.8706	112.549	Zhang et al. 1997
Cervus nippon	Shanxi	Xinzhou	38.4167	112.734	Zhang et al. 1997
Cervus nippon	Sichuan	Hongyuan	32.7909	102.544	Zhang et al. 1997
Cervus nippon	Sichuan	Zoige	33.5759	102.962	Zhang et al. 1997
Cervus nippon	Zhejiang	Fuchunhe	30.0631	119.93	Zhang et al. 1997
Cervus nippon	Zhejiang	Hangzhouhe	30.2182	120.027	Zhang et al. 1997
Cervus nippon	Zhejiang	Lin'an	30.2339	119.725	Zhang et al. 1997
Cervus nippon	Zhejiang	Tonglu	29.7935	119.691	Zhang et al. 1997
Cervus nippon	Zhejiang	Zhoushan	29.9853	122.207	Zhang et al. 1997
Cuon alpinus	Anhui	Guangde	30.8776	119.421	Zhang et al. 1997
Cuon alpinus	Anhui	Guichi	30.6872	117.567	Zhang et al. 1997
Cuon alpinus	Anhui	Qianshan	30.6311	116.581	Zhang et al. 1997
Cuon alpinus	Anhui	Qingyang	30.6392	117.847	Zhang et al. 1997
Cuon alpinus	Anhui	Shexian	29.8603	118.415	Zhang et al. 1997
Cuon alpinus	Anhui	Yuexi	30.8494	116.36	Zhang et al. 1997
Cuon alpinus	Fujian	Jian'ou	27.0227	118.305	Zhang et al. 1997
Cuon alpinus	Fujian	Yenping	26.6418	118.178	Allen 1938-1940
Cuon alpinus	Fujian	Yongchun	25.3216	118.294	Zhang et al. 1997
Cuon alpinus	Fujian	Yongping	25.2798	116.119	Zhang et al. 1997
Cuon alpinus	Gansu	Hezheng	35.4246	103.351	Zhang et al. 1997
Cuon alpinus	Gansu	Jone	34.5896	103.507	Zhang et al. 1997
Cuon alpinus	Gansu	Kangle	35.3705	103.708	Zhang et al. 1997
Cuon alpinus	Gansu	Kangxian	33.3291	105.609	Zhang et al. 1997
Cuon alpinus	Gansu	Linxia	35.6012	103.211	Zhang et al. 1997
Cuon alpinus	Gansu	Maqu	33.9977	102.073	Zhang et al. 1997
Cuon alpinus	Gansu	Tewo	34.0559	103.222	Zhang et al. 1997
Cuon alpinus	Gansu	Tianshui	34.5809	105.725	Zhang et al. 1997
Cuon alpinus	Gansu	Wenxian	32.9438	104.683	Zhang et al. 1997
Cuon alpinus	Gansu	Wudu	33.3922	104.926	Zhang et al. 1997
Cuon alpinus	Gansu	Wuwei	37.9283	102.638	Zhang et al. 1997
Cuon alpinus	Gansu	Yongchang	38.2432	101.985	Zhang et al. 1997
Cuon alpinus	Gansu	Zhugqu	33.7853	104.372	Zhang et al. 1997
Cuon alpinus	Guangdong	Huidong	22.985	114.72	Zhang et al. 1997
Cuon alpinus	Guangdong	Jiulianshan	24.1986	114.377	Zhang et al. 1997
Cuon alpinus	Guangdong	Ruyuan	24.7761	113.276	Zhang et al. 1997
Cuon alpinus	Guangdong	Yao Shan	25.08	113.17	Allen 1938-1940
Cuon alpinus	Guangdong	Zijin	23.6384	115.182	Zhang et al. 1997
Cuon alpinus	Guangxi	Daxin	22.8293	107.201	Zhang et al. 1997
Cuon alpinus	Guangxi	Fuchuan	24.8144	111.277	Zhang et al. 1997
Cuon alpinus	Guangxi	Gongcheng	24.8315	110.828	Zhang et al. 1997
Cuon alpinus	Guangxi	Jingxi	23.1341	106.418	Zhang et al. 1997
Cuon alpinus	Guangxi	Longlin	24.7708	105.344	Zhang et al. 1997
Cuon alpinus	Guangxi	Longzhou	22.3428	106.854	Zhang et al. 1997
Cuon alpinus	Guangxi	Ningming	22.1402	107.076	Zhang et al. 1997
Cuon alpinus	Guangxi	Rongshui	25.0659	109.256	Zhang et al. 1997
Cuon alpinus	Guangxi	Sanjiang	25.7832	109.608	Zhang et al. 1997
Cuon alpinus	Guangxi	Shangsi	22.1537	107.984	Zhang et al. 1997
Cuon alpinus	Guangxi	Tianlin	24.2945	106.229	Zhang et al. 1997
Cuon alpinus	Guizhou	Bijie	27.284	105.292	Zhang et al. 1997
Cuon alpinus	Guizhou	Fangjingshan	27.9401	108.614	Zhang et al. 1997
Cuon alpinus	Guizhou	Guiyang	26.6477	106.63	Zhang et al. 1997
Cuon alpinus	Guizhou	Songtao	28.1541	109.203	Zhang et al. 1997
Cuon alpinus	Guizhou	Suiyang	27.9466	107.191	Zhang et al. 1997
Cuon alpinus	Guizhou	Yanhe	28.5639	108.504	Zhang et al. 1997
Cuon alpinus	Guizhou	Yinjiang	27.9942	108.41	Zhang et al. 1997
Cuon alpinus	Guizhou	Zheng'an	28.55	107.444	Zhang et al. 1997
Cuon alpinus	Heilongjiang	Xiao Hinggan Ling	48.75	127	Zhang et al. 1997
Cuon alpinus	Jiangsu	area near Taihu	31.258	120.205	Zhang et al. 1997
Cuon alpinus	Jiangsu	Nanjing	32.0603	118.797	Zhang et al. 1997
Cuon alpinus	Jiangsu	Taihu (Great Lake) nr mouth of Yangtze	31.258	120.205	Allen 1938-1940
Cuon alpinus	Jiangxi	area near Poyanghu	28.8691	116.435	Zhang et al. 1997
Cuon alpinus	Jiangxi	Poyang	29.1253	116.278	Allen 1938-1940
Cuon alpinus	Jilin	Changbai	41.4201	128.201	Zhang et al. 1997
Cuon alpinus	Liaoning	Qingyuan	42.1005	124.924	Zhang et al. 1997
Cuon alpinus	Qinghai	Delingha	37.3694	97.361	Zhang et al. 1997
Cuon alpinus	Qinghai	Golmud	36.4064	94.9285	Zhang et al. 1997
Cuon alpinus	Qinghai	Nomhon	36.4116	96.0308	Zhang et al. 1997
Cuon alpinus	Qinghai	Tongde	35.2548	100.578	Zhang et al. 1997
Cuon alpinus	Qinghai	Xinghai	35.5886	99.988	Zhang et al. 1997
Cuon alpinus	Shaanxi	Ankang	32.6847	109.029	Zhang et al. 1997
Cuon alpinus	Shaanxi	Foping	33.5244	107.991	Zhang et al. 1997
Cuon alpinus	Shaanxi	Hanzhong area	33.0675	107.023	Zhang et al. 1997
Cuon alpinus	Shaanxi	Longxian	34.8931	106.864	Zhang et al. 1997
Cuon alpinus	Shaanxi	Pingli	32.3889	109.362	Zhang et al. 1997
Cuon alpinus	Shaanxi	Qinling	33.8514	108.784	Zhang et al. 1997
Cuon alpinus	Shaanxi	Zhenping	31.8837	109.527	Zhang et al. 1997
Cuon alpinus	Shandong	Shandong	36.6685	117.02	Zhang et al. 1997
Cuon alpinus	Sichuan	Anxian	31.5349	104.567	Zhang et al. 1997
Cuon alpinus	Sichuan	Batang	30.0047	99.1107	Zhang et al. 1997
Cuon alpinus	Sichuan	Chengkou	31.9477	108.664	Zhang et al. 1997
Cuon alpinus	Sichuan	Daocheng	29.037	100.298	Zhang et al. 1997
Cuon alpinus	Sichuan	Dawu	30.9795	101.125	Zhang et al. 1997
Cuon alpinus	Sichuan	Ebian	29.2304	103.262	Zhang et al. 1997
Cuon alpinus	Sichuan	Fuling	29.7031	107.389	Zhang et al. 1997
Cuon alpinus	Sichuan	Huidong	26.6347	102.578	Zhang et al. 1997
Cuon alpinus	Sichuan	Langzhong	31.5584	106.005	Zhang et al. 1997
Cuon alpinus	Sichuan	Luding	29.9142	102.235	Zhang et al. 1997
Cuon alpinus	Sichuan	Muli	27.9288	101.28	Zhang et al. 1997
Cuon alpinus	Sichuan	Nanchong	30.8378	106.111	Zhang et al. 1997
Cuon alpinus	Sichuan	Nanchuan	29.1523	107.099	Zhang et al. 1997
Cuon alpinus	Sichuan	Shiqu	32.979	98.1029	Zhang et al. 1997
Cuon alpinus	Sichuan	Songpan	32.6553	103.605	Zhang et al. 1997
Cuon alpinus	Sichuan	Wang'eshan	30.161	103.49	Zhang et al. 1997
Cuon alpinus	Sichuan	Wenchuan	31.4768	103.59	Zhang et al. 1997
Cuon alpinus	Sichuan	Wushan	30.9336	107.95	Zhang et al. 1997
Cuon alpinus	Sichuan	Yajiang	30.0315	101.014	Zhang et al. 1997
Cuon alpinus	Sichuan	Yilong	31.2716	106.303	Zhang et al. 1997
Cuon alpinus	Sichuan	Yingshan	31.0765	106.565	Zhang et al. 1997
Cuon alpinus	Sichuan	Yuexi	28.6398	102.508	Zhang et al. 1997
Cuon alpinus	Sichuan	Zoige	33.5759	102.962	Zhang et al. 1997
Cuon alpinus	Xinjiang	Altai	47.8449	88.1413	Zhang et al. 1997
Cuon alpinus	Xinjiang	Altun (Ruoqiang)	39.0232	88.1672	Zhang et al. 1997
Cuon alpinus	Xinjiang	Tianshan	43.02	81.69	Zhang et al. 1997
Cuon alpinus	Xizang	Damxung	30.4731	91.1012	Zhang et al. 1997
Cuon alpinus	Xizang	Lhorong	30.7415	95.8246	Zhang et al. 1997
Cuon alpinus	Xizang	Nagqu	31.4762	92.0512	Zhang et al. 1997
Cuon alpinus	Xizang	Qamdo	31.141	97.172	Zhang et al. 1997
Cuon alpinus	Xizang	Sa'gya	28.8997	88.0217	Zhang et al. 1997
Cuon alpinus	Yunnan	Dayingjiang	24.6836	97.9196	Zhang et al. 1997
Cuon alpinus	Yunnan	Honghe	23.3631	103.375	Zhang et al. 1997
Cuon alpinus	Yunnan	Jinping	22.7795	103.226	Zhang et al. 1997
Cuon alpinus	Yunnan	Luchun	22.9937	102.392	Zhang et al. 1997
Cuon alpinus	Yunnan	Lushui	25.8229	98.858	Zhang et al. 1997
Cuon alpinus	Yunnan	Mengla	21.4592	101.565	Zhang et al. 1997
Cuon alpinus	Yunnan	Mengyang	22.0876	100.897	Zhang et al. 1997
Cuon alpinus	Yunnan	Simao	22.7869	100.977	Zhang et al. 1997
Cuon alpinus	Yunnan	Xiangming	22.1267	101.31	Zhang et al. 1997
Cuon alpinus	Yunnan	Yuanyang	23.2199	102.835	Zhang et al. 1997
Cuon alpinus	Yunnan	Yuyuen	24.3363	102.558	Allen 1938-1940
Cuon alpinus	Zhejiang	Anji	30.6387	119.68	Zhang et al. 1997
Cuon alpinus	Zhejiang	Chun'an	29.6088	119.042	Zhang et al. 1997
Cuon alpinus	Zhejiang	Hangzhou	30.2741	120.155	Zhang et al. 1997
Cuon alpinus	Zhejiang	Huangyan	28.6501	121.262	Zhang et al. 1997
Cuon alpinus	Zhejiang	Kaihua	29.1373	118.415	Zhang et al. 1997
Cuon alpinus	Zhejiang	Longquan	28.0746	119.141	Zhang et al. 1997
Cuon alpinus	Zhejiang	Qingyuan	27.6192	119.063	Zhang et al. 1997
Cuon alpinus	Zhejiang	Suichang	28.5921	119.276	Zhang et al. 1997
Cuon alpinus	Zhejiang	Tonglu	29.7935	119.691	Zhang et al. 1997
Cuon alpinus	Zhejiang	Wencheng	27.787	120.091	Zhang et al. 1997
Elephas maximus	Yunnan	Cangyuan (Nangunhe)	23.1467	99.2462	Zhang et al. 1997
Elephas maximus	Yunnan	Jinghong	22.0001	100.772	Zhang et al. 1997
Elephas maximus	Yunnan	Mengla	21.4592	101.565	Zhang et al. 1997
Elephas maximus	Yunnan	Mengyang	22.0865	100.896	Zhang et al. 1997
Elephas maximus	Yunnan	Shangyong	21.2397	101.718	Zhang et al. 1997
Elephas maximus	Yunnan	Ximeng	22.6445	99.5901	Zhang et al. 1997
Elephas maximus	Yunnan	Xishuangbanna	22.0074	100.798	Zhang et al. 1997
Elephas maximus	Yunnan	Yingjiang	24.7052	97.932	Zhang et al. 1997
Elephas maximus	Yunnan	Yiwu	21.9799	101.456	Zhang et al. 1997
Eospalax fontanierii	Beijing	Yanqing	40.457	115.975	Zhang et al. 1997
Eospalax fontanierii	Gansu	Huangcheng	37.9101	101.812	Zhang et al. 1997
Eospalax fontanierii	Gansu	Huating	35.2183	106.653	Zhang et al. 1997
Eospalax fontanierii	Gansu	Jiuquan	39.7324	98.4945	Zhang et al. 1997
Eospalax fontanierii	Gansu	Kangxian	33.3291	105.609	Zhang et al. 1997
Eospalax fontanierii	Gansu	Lanzhou	36.0611	103.834	Zhang et al. 1997
Eospalax fontanierii	Gansu	Lintan	34.6927	103.354	Zhang et al. 1997
Eospalax fontanierii	Gansu	Linxia	35.6012	103.211	Zhang et al. 1997
Eospalax fontanierii	Gansu	Luqu	34.5909	102.487	Zhang et al. 1997
Eospalax fontanierii	Gansu	Maqu	33.9977	102.073	Zhang et al. 1997
Eospalax fontanierii	Gansu	Minle	38.4307	100.813	Zhang et al. 1997
Eospalax fontanierii	Gansu	Minxian	34.4381	104.037	Zhang et al. 1997
Eospalax fontanierii	Gansu	Sunan	38.8369	99.6156	Zhang et al. 1997
Eospalax fontanierii	Gansu	Tianshui	34.5809	105.725	Zhang et al. 1997
Eospalax fontanierii	Gansu	Tianzhu	36.9717	103.142	Zhang et al. 1997
Eospalax fontanierii	Gansu	Wenxian	32.9438	104.683	Zhang et al. 1997
Eospalax fontanierii	Gansu	Xiahe	35.2025	102.522	Zhang et al. 1997
Eospalax fontanierii	Gansu	Zhengning	35.4919	108.36	Zhang et al. 1997
Eospalax fontanierii	Hebei	Baoding	38.8739	115.465	Zhang et al. 1997
Eospalax fontanierii	Hebei	Chongli	40.9747	115.283	Zhang et al. 1997
Eospalax fontanierii	Hebei	Huailai	40.4153	115.518	Zhang et al. 1997
Eospalax fontanierii	Hebei	Huia'an	40.6742	114.386	Zhang et al. 1997
Eospalax fontanierii	Hebei	Luanping	40.9415	117.333	Zhang et al. 1997
Eospalax fontanierii	Hebei	Shacheng	40.4039	115.519	Zhang et al. 1997
Eospalax fontanierii	Hebei	Weixian	36.9754	115.267	Zhang et al. 1997
Eospalax fontanierii	Hebei	Xuanhua	40.6086	115.066	Zhang et al. 1997
Eospalax fontanierii	Hebei	Yangyuan	40.1036	114.15	Zhang et al. 1997
Eospalax fontanierii	Hebei	Zhuolu	40.3798	115.22	Zhang et al. 1997
Eospalax fontanierii	Henan	Jigongshan	31.8228	114.114	Zhang et al. 1997
Eospalax fontanierii	Henan	Xinyang	32.147	114.091	Zhang et al. 1997
Eospalax fontanierii	Henan	Xixia	33.2984	111.483	Zhang et al. 1997
Eospalax fontanierii	Inner Mongolia	Baotou	40.6574	109.84	Zhang et al. 1997
Eospalax fontanierii	Inner Mongolia	Dalad B.	40.4124	110.034	Zhang et al. 1997
Eospalax fontanierii	Inner Mongolia	Dongsheng	39.8225	109.963	Zhang et al. 1997
Eospalax fontanierii	Inner Mongolia	Ejin Horo B.	39.5647	109.748	Zhang et al. 1997
Eospalax fontanierii	Inner Mongolia	Fengzhen	40.437	113.11	Zhang et al. 1997
Eospalax fontanierii	Inner Mongolia	Hohhot	40.8426	111.749	Zhang et al. 1997
Eospalax fontanierii	Inner Mongolia	Jining	40.9907	113.124	Zhang et al. 1997
Eospalax fontanierii	Inner Mongolia	Jungar B.	39.8644	111.24	Zhang et al. 1997
Eospalax fontanierii	Inner Mongolia	Tumd B.	40.7133	111.134	Zhang et al. 1997
Eospalax fontanierii	Inner Mongolia	Uxin B.	38.6041	108.818	Zhang et al. 1997
Eospalax fontanierii	Jilin	Tongliao	43.6529	122.243	Zhang et al. 1997
Eospalax fontanierii	Ningxia	Guyuan	36.0159	106.243	Zhang et al. 1997
Eospalax fontanierii	Ningxia	Haiyuan	36.565	105.643	Zhang et al. 1997
Eospalax fontanierii	Ningxia	Jingyuan	35.4982	106.331	Zhang et al. 1997
Eospalax fontanierii	Ningxia	Longde	35.6259	106.112	Zhang et al. 1997
Eospalax fontanierii	Ningxia	Pengyang	35.8496	106.638	Zhang et al. 1997
Eospalax fontanierii	Ningxia	Tongxin	36.9806	105.914	Zhang et al. 1997
Eospalax fontanierii	Ningxia	Xiji	35.9639	105.729	Zhang et al. 1997
Eospalax fontanierii	Ningxia	Yanchi	37.7832	107.407	Zhang et al. 1997
Eospalax fontanierii	Qinghai	Baima	32.9327	100.737	Zhang et al. 1997
Eospalax fontanierii	Qinghai	Datong	36.927	101.686	Zhang et al. 1997
Eospalax fontanierii	Qinghai	Dawu	34.4785	100.239	Zhang et al. 1997
Eospalax fontanierii	Qinghai	Delingha	37.3694	97.361	Zhang et al. 1997
Eospalax fontanierii	Qinghai	Dulan	36.3025	98.0958	Zhang et al. 1997
Eospalax fontanierii	Qinghai	Golmud	36.4064	94.9285	Zhang et al. 1997
Eospalax fontanierii	Qinghai	Gonghe	36.2841	100.62	Zhang et al. 1997
Eospalax fontanierii	Qinghai	Guide	36.0401	101.433	Zhang et al. 1997
Eospalax fontanierii	Qinghai	Guinan	35.5867	100.748	Zhang et al. 1997
Eospalax fontanierii	Qinghai	Haiyan	36.8965	100.994	Zhang et al. 1997
Eospalax fontanierii	Qinghai	Henan	34.7348	101.616	Zhang et al. 1997
Eospalax fontanierii	Qinghai	Hualong	36.0949	102.264	Zhang et al. 1997
Eospalax fontanierii	Qinghai	Huangyuan	36.6824	101.256	Zhang et al. 1997
Eospalax fontanierii	Qinghai	Huangzhong	36.5009	101.572	Zhang et al. 1997
Eospalax fontanierii	Qinghai	Huzhu	36.8442	101.959	Zhang et al. 1997
Eospalax fontanierii	Qinghai	Jimai	33.7542	99.651	Zhang et al. 1997
Eospalax fontanierii	Qinghai	Jiuzhi	33.4295	101.483	Zhang et al. 1997
Eospalax fontanierii	Qinghai	Ledu	36.4821	102.402	Zhang et al. 1997
Eospalax fontanierii	Qinghai	Madoi	34.9159	98.2092	Zhang et al. 1997
Eospalax fontanierii	Qinghai	Maqen	34.4774	100.239	Zhang et al. 1997
Eospalax fontanierii	Qinghai	Menyuan	37.3764	101.622	Zhang et al. 1997
Eospalax fontanierii	Qinghai	Minhe	36.3203	102.831	Zhang et al. 1997
Eospalax fontanierii	Qinghai	Ping'an	36.5006	102.109	Zhang et al. 1997
Eospalax fontanierii	Qinghai	Qilian	38.1771	100.253	Zhang et al. 1997
Eospalax fontanierii	Qinghai	Tianjun	37.3009	99.023	Zhang et al. 1997
Eospalax fontanierii	Qinghai	Tongde	35.2548	100.578	Zhang et al. 1997
Eospalax fontanierii	Qinghai	Xinghai	35.5886	99.988	Zhang et al. 1997
Eospalax fontanierii	Qinghai	Xunhua	35.8486	102.486	Zhang et al. 1997
Eospalax fontanierii	Qinghai	Zekog	35.0353	101.467	Zhang et al. 1997
Eospalax fontanierii	Shaanxi	Anbian	37.52	108.062	Zhang et al. 1997
Eospalax fontanierii	Shaanxi	Ankang	32.6847	109.029	Zhang et al. 1997
Eospalax fontanierii	Shaanxi	Ansai	36.8639	109.329	Zhang et al. 1997
Eospalax fontanierii	Shaanxi	Binxian	35.0439	108.078	Zhang et al. 1997
Eospalax fontanierii	Shaanxi	Changwu	35.2059	107.799	Zhang et al. 1997
Eospalax fontanierii	Shaanxi	Danfeng	33.6958	110.327	Zhang et al. 1997
Eospalax fontanierii	Shaanxi	Dingbian	37.5946	107.601	Zhang et al. 1997
Eospalax fontanierii	Shaanxi	Fenxian	33.9121	106.522	Zhang et al. 1997
Eospalax fontanierii	Shaanxi	Fuxian	35.988	109.38	Zhang et al. 1997
Eospalax fontanierii	Shaanxi	Hanyin	32.893	108.509	Zhang et al. 1997
Eospalax fontanierii	Shaanxi	Huangling	35.5794	109.263	Zhang et al. 1997
Eospalax fontanierii	Shaanxi	Jingbian	37.5994	108.794	Zhang et al. 1997
Eospalax fontanierii	Shaanxi	Lintong	34.3673	109.214	Zhang et al. 1997
Eospalax fontanierii	Shaanxi	Linyou	34.6779	107.794	Zhang et al. 1997
Eospalax fontanierii	Shaanxi	Liuba	33.6176	106.921	Zhang et al. 1997
Eospalax fontanierii	Shaanxi	Longxian	34.8931	106.864	Zhang et al. 1997
Eospalax fontanierii	Shaanxi	Luochuan	35.762	109.432	Zhang et al. 1997
Eospalax fontanierii	Shaanxi	Ningshan	33.3105	108.314	Zhang et al. 1997
Eospalax fontanierii	Shaanxi	Shiquan	33.0384	108.248	Zhang et al. 1997
Eospalax fontanierii	Shaanxi	Taibai	34.0584	107.319	Zhang et al. 1997
Eospalax fontanierii	Shaanxi	Taibaishan	34.0584	107.319	Zhang et al. 1997
Eospalax fontanierii	Shaanxi	Wuqi	36.9272	108.176	Zhang et al. 1997
Eospalax fontanierii	Shaanxi	Yan'an	36.5855	109.49	Zhang et al. 1997
Eospalax fontanierii	Shaanxi	Yichuan	36.0502	110.169	Zhang et al. 1997
Eospalax fontanierii	Shaanxi	Yulin	38.2854	109.735	Zhang et al. 1997
Eospalax fontanierii	Shaanxi	Zhashui	33.6861	109.114	Zhang et al. 1997
Eospalax fontanierii	Shaanxi	Zhidan	36.8222	108.768	Zhang et al. 1997
Eospalax fontanierii	Shangdong	Jinan	36.6512	117.12	Zhang et al. 1997
Eospalax fontanierii	Shanxi	Baode	39.0225	111.087	Zhang et al. 1997
Eospalax fontanierii	Shanxi	Daixian	39.0669	112.96	Zhang et al. 1997
Eospalax fontanierii	Shanxi	Datong	40.0768	113.3	Zhang et al. 1997
Eospalax fontanierii	Shanxi	Fanshi	39.1888	113.266	Zhang et al. 1997
Eospalax fontanierii	Shanxi	Huairen	39.8279	113.1	Zhang et al. 1997
Eospalax fontanierii	Shanxi	Jiangxian	35.4912	111.568	Zhang et al. 1997
Eospalax fontanierii	Shanxi	Kelan	38.7042	111.573	Zhang et al. 1997
Eospalax fontanierii	Shanxi	Luliang	37.5176	111.151	Zhang et al. 1997
Eospalax fontanierii	Shanxi	Luliangshan	37.75	111.417	Zhang et al. 1997
Eospalax fontanierii	Shanxi	Ningwu	39.0015	112.305	Zhang et al. 1997
Eospalax fontanierii	Shanxi	Pinglu	39.5122	112.288	Zhang et al. 1997
Eospalax fontanierii	Shanxi	Shanyin	39.5262	112.817	Zhang et al. 1997
Eospalax fontanierii	Shanxi	Shenchi	39.0906	112.211	Zhang et al. 1997
Eospalax fontanierii	Shanxi	Shuozhou	39.3316	112.433	Zhang et al. 1997
Eospalax fontanierii	Shanxi	Taiyuan	37.8706	112.549	Zhang et al. 1997
Eospalax fontanierii	Shanxi	Tianzhen	40.4202	114.091	Zhang et al. 1997
Eospalax fontanierii	Shanxi	Wutai	38.7283	113.255	Zhang et al. 1997
Eospalax fontanierii	Shanxi	Wutaishan	39.0825	113.562	Zhang et al. 1997
Eospalax fontanierii	Shanxi	Xinzhou	38.4167	112.734	Zhang et al. 1997
Eospalax fontanierii	Shanxi	Yanggao	40.3611	113.749	Zhang et al. 1997
Eospalax fontanierii	Shanxi	Yangqu	38.0585	112.673	Zhang et al. 1997
Eospalax fontanierii	Shanxi	Youyu	39.9891	112.467	Zhang et al. 1997
Eospalax fontanierii	Shanxi	Yuanping	38.7314	112.711	Zhang et al. 1997
Eospalax fontanierii	Shanxi	Zuoyun	40.0134	112.703	Zhang et al. 1997
Eospalax fontanierii	Sichuan	Aba	31.8994	102.225	Zhang et al. 1997
Eospalax fontanierii	Sichuan	Barkam	31.9058	102.207	Zhang et al. 1997
Eospalax fontanierii	Sichuan	Garze	30.0495	101.962	Zhang et al. 1997
Eospalax fontanierii	Sichuan	Hongyuan	32.7909	102.544	Zhang et al. 1997
Eospalax fontanierii	Sichuan	Kangding	29.9984	101.957	Zhang et al. 1997
Eospalax fontanierii	Sichuan	Pingwu	32.4097	104.556	Zhang et al. 1997
Eospalax fontanierii	Sichuan	Qianning (Bamey)	30.4831	101.481	Zhang et al. 1997
Eospalax fontanierii	Sichuan	Zoige	33.5759	102.962	Zhang et al. 1997
Equus ferus	Gansu and Inner Mongolia	Beishan Mountain	41.73	91.77	Gao 1989
Equus ferus	Gansu and Inner Mongolia	Beishan Mountain	45.22	93.83	Gao 1989
Equus ferus	Gansu and Inner Mongolia	China-Mongolia border	44	85	Mohr 1971
Equus ferus	Gansu and Inner Mongolia	China-Mongolia border	50	95	Mohr 1971
Equus ferus	Gansu and Inner Mongolia	eastern Baytik Mountain, border area of China-Mongolia	44.73	91.77	Gao et al. 2011
Equus ferus	Gansu and Inner Mongolia	eastern Baytik Mountain, border area of China-Mongolia	45.22	94.83	Gao et al. 2011
Equus ferus	Gansu and Inner Mongolia	eastern Junggar Basin, China-Mongolia border	44.33	91	Bannikov 1958
Equus ferus	Gansu and Inner Mongolia	eastern Junggar Basin, China-Mongolia border	45.38	94.5	Bannikov 1958
Equus ferus	Gansu and Inner Mongolia	from Junggar Basin via Mazongshan in Gansu to southwestern Mongolia	41.62	86.17	Sokolov 1959
Equus ferus	Gansu and Inner Mongolia	from Junggar Basin via Mazongshan in Gansu to southwestern Mongolia	47.18	100.25	Sokolov 1959
Equus ferus	Gansu and Inner Mongolia	north slope of Altai mountains	46	87.67	Allen 1938-1940
Equus ferus	Gansu and Inner Mongolia	north slope of Altai mountains	49.58	94	Allen 1938-1940
Hydropotes inermis	Anhui	Chuxian	32.322	118.298	Zhang et al. 1997
Hydropotes inermis	Anhui	Guangde	30.8776	119.421	Zhang et al. 1997
Hydropotes inermis	Anhui	Guichi	30.6872	117.567	Zhang et al. 1997
Hydropotes inermis	Anhui	Hexian	31.7418	118.351	Zhang et al. 1997
Hydropotes inermis	Anhui	Huoshan	31.3928	116.333	Zhang et al. 1997
Hydropotes inermis	Anhui	Jiashan	31.6857	118.516	Zhang et al. 1997
Hydropotes inermis	Anhui	Jinzhai	31.7272	115.934	Zhang et al. 1997
Hydropotes inermis	Anhui	Jixi	30.0675	118.579	Zhang et al. 1997
Hydropotes inermis	Anhui	Liu'an	31.7337	116.522	Zhang et al. 1997
Hydropotes inermis	Anhui	Ningguo	30.6336	118.983	Zhang et al. 1997
Hydropotes inermis	Anhui	Qianshan	30.6311	116.581	Zhang et al. 1997
Hydropotes inermis	Anhui	Shexian	29.8603	118.415	Zhang et al. 1997
Hydropotes inermis	Anhui	Shucheng	31.462	116.949	Zhang et al. 1997
Hydropotes inermis	Anhui	Sixian	33.483	117.911	Zhang et al. 1997
Hydropotes inermis	Anhui	Suyihisen, Hungtze lake, north Anhui	33.0078	118.543	China Journal of Science and Arts
Hydropotes inermis	Anhui	Taihu	30.4542	116.309	Zhang et al. 1997
Hydropotes inermis	Anhui	Tongcheng	31.0358	116.974	Zhang et al. 1997
Hydropotes inermis	Anhui	Wuhu	31.3529	118.433	Zhang et al. 1997
Hydropotes inermis	Anhui	Wuwei	31.3032	117.902	Zhang et al. 1997
Hydropotes inermis	Fuijian	Fuijian	26.1008	119.295	Zhang et al. 1997
Hydropotes inermis	Guangdong	Lechang	25.1301	113.348	Zhang et al. 1997
Hydropotes inermis	Guangdong	Lianzhou	24.781	112.377	Zhang et al. 1997
Hydropotes inermis	Guangdong	Yangshan	24.781	112.377	Zhang et al. 1997
Hydropotes inermis	Guangxi	Binyang	23.2178	108.81	Zhang et al. 1997
Hydropotes inermis	Guangxi	Damingshan	23.3858	108.503	Zhang et al. 1997
Hydropotes inermis	Guangxi	Dayaoshan	24.0326	110.323	Zhang et al. 1997
Hydropotes inermis	Guangxi	Fuchuan	24.8144	111.277	Zhang et al. 1997
Hydropotes inermis	Guangxi	Gongcheng	24.8315	110.828	Zhang et al. 1997
Hydropotes inermis	Guangxi	Hechi	24.6929	108.085	Zhang et al. 1997
Hydropotes inermis	Guangxi	Hexian	24.4167	111.517	Zhang et al. 1997
Hydropotes inermis	Guangxi	Huanjiang	24.8257	108.258	Zhang et al. 1997
Hydropotes inermis	Guangxi	Laibin	23.7503	109.221	Zhang et al. 1997
Hydropotes inermis	Guangxi	Longsheng	25.7979	110.011	Zhang et al. 1997
Hydropotes inermis	Guangxi	Luzhai	24.4873	109.733	Zhang et al. 1997
Hydropotes inermis	Guangxi	Mashan	23.7082	108.177	Zhang et al. 1997
Hydropotes inermis	Guangxi	Nandan	24.9756	107.541	Zhang et al. 1997
Hydropotes inermis	Guangxi	Pingle	24.6334	110.643	Zhang et al. 1997
Hydropotes inermis	Guangxi	Quanzhou	25.9292	111.072	Zhang et al. 1997
Hydropotes inermis	Guangxi	Rong'an	25.2243	109.398	Zhang et al. 1997
Hydropotes inermis	Guangxi	Rongshui	25.0659	109.256	Zhang et al. 1997
Hydropotes inermis	Guangxi	Sanjiang	25.7832	109.608	Zhang et al. 1997
Hydropotes inermis	Guangxi	Shanglin	23.4319	108.605	Zhang et al. 1997
Hydropotes inermis	Guangxi	Tian'e	24.9991	107.174	Zhang et al. 1997
Hydropotes inermis	Guangxi	Wuming	23.1587	108.275	Zhang et al. 1997
Hydropotes inermis	Guangxi	Yongfu	24.9799	109.983	Zhang et al. 1997
Hydropotes inermis	Guangxi	Ziyuan	26.0424	110.653	Zhang et al. 1997
Hydropotes inermis	Hubei	Guangji	29.8559	115.57	Zhang et al. 1997
Hydropotes inermis	Hubei	Yichang	30.692	111.286	Zhang et al. 1997
Hydropotes inermis	Hunan	Chengbu	26.3906	110.322	Zhang et al. 1997
Hydropotes inermis	Hunan	Northern Hunan, Yangtze valley	28.9	112.3	Andrews 1932
Hydropotes inermis	Hunan	Suining	26.582	110.156	Zhang et al. 1997
Hydropotes inermis	Hunan	Xinning	26.4334	110.857	Zhang et al. 1997
Hydropotes inermis	Hunan	Yiyang	28.5539	112.355	Zhang et al. 1997
Hydropotes inermis	Hunan	Yochow	29.3571	113.129	Allen 1938-1940
Hydropotes inermis	Hunan	Yueyang	29.3589	113.128	Zhang et al. 1997
Hydropotes inermis	Jiangsu	Chingkiang	32.1878	119.426	Allen 1938-1940
Hydropotes inermis	Jiangsu	Fengxian	34.6939	116.595	Zhang et al. 1997
Hydropotes inermis	Jiangsu	Hills that run between Chinkiang and Nanking	32.1	119.2	China Journal of Science and Arts
Hydropotes inermis	Jiangsu	Jingjiang	31.9828	120.277	Zhang et al. 1997
Hydropotes inermis	Jiangsu	Luntan hills, near Nanking	32.1	118.6	China Journal of Science and Arts
Hydropotes inermis	Jiangsu	Nanjing	32.0603	118.797	Zhang et al. 1997
Hydropotes inermis	Jiangsu	Soochow	31.2989	120.585	China Journal of Science and Arts
Hydropotes inermis	Jiangsu	Soochow, Chinkiang and Nanking districts	31.2989	120.585	China Journal of Science and Arts
Hydropotes inermis	Jiangsu	Suzhou	31.2989	120.585	Zhang et al. 1997
Hydropotes inermis	Jiangsu	Wuxi	31.4912	120.312	Zhang et al. 1997
Hydropotes inermis	Jiangxi	Jishan	28.0058	116.217	Zhang et al. 1997
Hydropotes inermis	Jiangxi	Jiujiang	29.7051	116.002	Zhang et al. 1997
Hydropotes inermis	Jiangxi	Yongxiu	29.0218	115.809	Zhang et al. 1997
Hydropotes inermis	Shanghai	Shanghai	31.2304	121.474	Zhang et al. 1997
Hydropotes inermis	Zhejiang	Aoshan	29.9505	122.145	Zhang et al. 1997
Hydropotes inermis	Zhejiang	Cezi	30.0958	121.93	Zhang et al. 1997
Hydropotes inermis	Zhejiang	Changshan	28.9013	118.511	Zhang et al. 1997
Hydropotes inermis	Zhejiang	Changtu	30.251	122.327	Zhang et al. 1997
Hydropotes inermis	Zhejiang	Dayushan	29.2725	120.879	Zhang et al. 1997
Hydropotes inermis	Zhejiang	Jintang Island	30.0068	121.873	Zhang et al. 1997
Hydropotes inermis	Zhejiang	Liuheng Island	29.7424	122.11	Zhang et al. 1997
Hydropotes inermis	Zhejiang	Ningbo	29.8683	121.544	Zhang et al. 1997
Hydropotes inermis	Zhejiang	Tonglu	29.7935	119.691	Zhang et al. 1997
Hydropotes inermis	Zhejiang	Yuhang	30.419	120.299	Zhang et al. 1997
Hydropotes inermis	Zhejiang	Zhoushan	29.9853	122.207	Zhang et al. 1997
Hydropotes inermis	Zhejiang	Zhujijian	29.9479	122.351	Zhang et al. 1997
Hystrix brachyura	Anhui	Guangde	30.8776	119.421	Zhang et al. 1997
Hystrix brachyura	Anhui	Huangshan	30.5435	117.064	Zhang et al. 1997
Hystrix brachyura	Anhui	Liu'an	31.7337	116.522	Zhang et al. 1997
Hystrix brachyura	Anhui	Ningguo	30.6336	118.983	Zhang et al. 1997
Hystrix brachyura	Anhui	Shexian	29.8603	118.415	Zhang et al. 1997
Hystrix brachyura	Fujian	Changtai	24.6254	117.759	Zhang et al. 1997
Hystrix brachyura	Fujian	Dehua	25.4915	118.241	Zhang et al. 1997
Hystrix brachyura	Fujian	Fuqing	25.7204	119.384	Zhang et al. 1997
Hystrix brachyura	Fujian	Fuzhou	26.0745	119.296	Zhang et al. 1997
Hystrix brachyura	Fujian	Jianyang	27.3319	118.12	Zhang et al. 1997
Hystrix brachyura	Fujian	Jingjiang	24.7817	118.552	Zhang et al. 1997
Hystrix brachyura	Fujian	Longhai	24.4467	117.818	Zhang et al. 1997
Hystrix brachyura	Fujian	Longxi (formerly Zhangzhou county)	24.4467	117.818	Zhang et al. 1997
Hystrix brachyura	Fujian	Ningde	26.6656	119.548	Zhang et al. 1997
Hystrix brachyura	Fujian	Pucheng	27.9173	118.541	Zhang et al. 1997
Hystrix brachyura	Fujian	Putian	25.4541	119.008	Zhang et al. 1997
Hystrix brachyura	Fujian	Sanming	26.2634	117.639	Zhang et al. 1997
Hystrix brachyura	Fujian	Shanggan	25.9274	119.37	Zhang et al. 1997
Hystrix brachyura	Fujian	Shaowu	27.3403	117.493	Zhang et al. 1997
Hystrix brachyura	Fujian	Wuyishan	27.7566	118.035	Zhang et al. 1997
Hystrix brachyura	Fujian	Yongchun	25.3216	118.294	Zhang et al. 1997
Hystrix brachyura	Gansu	Kangxian	33.3291	105.609	Zhang et al. 1997
Hystrix brachyura	Gansu	Tianshui	34.5809	105.725	Zhang et al. 1997
Hystrix brachyura	Gansu	Wenxian	32.9438	104.683	Zhang et al. 1997
Hystrix brachyura	Gansu	Zhangjiachuan	34.988	106.205	Zhang et al. 1997
Hystrix brachyura	Guangdong	Huidong	22.985	114.72	Zhang et al. 1997
Hystrix brachyura	Guangdong	Luofu	23.8809	112.176	Zhang et al. 1997
Hystrix brachyura	Guangdong	Shantou	23.3541	116.682	Zhang et al. 1997
Hystrix brachyura	Guangxi	Gongcheng	24.8315	110.828	Zhang et al. 1997
Hystrix brachyura	Guangxi	Hexian	24.4167	111.517	Zhang et al. 1997
Hystrix brachyura	Guangxi	Jingxi	23.1341	106.418	Zhang et al. 1997
Hystrix brachyura	Guangxi	Lingshan	22.4165	109.291	Zhang et al. 1997
Hystrix brachyura	Guangxi	Longsheng	25.7979	110.011	Zhang et al. 1997
Hystrix brachyura	Guangxi	Luocheng	24.7774	108.905	Zhang et al. 1997
Hystrix brachyura	Guangxi	Napo	23.3874	105.833	Zhang et al. 1997
Hystrix brachyura	Guangxi	Shanglin	23.4319	108.605	Zhang et al. 1997
Hystrix brachyura	Guangxi	Tian'e	24.9991	107.174	Zhang et al. 1997
Hystrix brachyura	Guangxi	Tianlin	24.2945	106.229	Zhang et al. 1997
Hystrix brachyura	Guangxi	Xing'an	23.2964	107.541	Zhang et al. 1997
Hystrix brachyura	Guangxi	Yulin	22.6364	110.165	Zhang et al. 1997
Hystrix brachyura	Guizhou	Fanjingshan	27.9401	108.614	Zhang et al. 1997
Hystrix brachyura	Guizhou	Guiyang	26.6477	106.63	Zhang et al. 1997
Hystrix brachyura	Guizhou	Maolan (near Libo)	25.3223	107.936	Zhang et al. 1997
Hystrix brachyura	Henan	Lingbao	34.5168	110.894	Zhang et al. 1997
Hystrix brachyura	Henan	Linzhou	36.0782	113.816	Zhang et al. 1997
Hystrix brachyura	Henan	Luanchuan	33.7857	111.616	Zhang et al. 1997
Hystrix brachyura	Henan	Lushi	34.0542	111.048	Zhang et al. 1997
Hystrix brachyura	Hong Kong	Jiulong	22.3186	114.18	Zhang et al. 1997
Hystrix brachyura	Hunan	Chengbu	26.3906	110.322	Zhang et al. 1997
Hystrix brachyura	Hunan	Guidong	26.0776	113.945	Zhang et al. 1997
Hystrix brachyura	Hunan	Suining	26.582	110.156	Zhang et al. 1997
Hystrix brachyura	Hunan	Xinning	26.4334	110.857	Zhang et al. 1997
Hystrix brachyura	Hunan	Yizhang	25.3998	112.949	Zhang et al. 1997
Hystrix brachyura	Hunan	Zixing	25.9762	113.236	Zhang et al. 1997
Hystrix brachyura	Jiangsu	Hills back of Chinkiang	32.17	119.44	China Journal of Science and Arts
Hystrix brachyura	Jiangsu	Nanjing	32.0603	118.797	Zhang et al. 1997
Hystrix brachyura	Jiangsu	Soochow district, the most easterly known report in Kiangsu province though also known from further south in Hangchow and southward into Fukien	31.2989	120.585	China Journal of Science and Arts
Hystrix brachyura	Jiangsu	Suzhou	31.2989	120.585	Zhang et al. 1997
Hystrix brachyura	Jiangsu	Yixing	31.3406	119.823	Zhang et al. 1997
Hystrix brachyura	Jiangsu	Zhenjiang	32.1878	119.426	Zhang et al. 1997
Hystrix brachyura	Jiangxi	Anyuan	27.6057	113.886	Zhang et al. 1997
Hystrix brachyura	Jiangxi	Ganxian	25.8607	115.012	Zhang et al. 1997
Hystrix brachyura	Jiangxi	Kuling	29.5676	115.977	China Journal of Science and Arts
Hystrix brachyura	Jiangxi	Taihe	26.7902	114.909	Zhang et al. 1997
Hystrix brachyura	Shaanxi	Chang'an	34.1589	108.907	Zhang et al. 1997
Hystrix brachyura	Shaanxi	Danfeng	33.6958	110.327	Zhang et al. 1997
Hystrix brachyura	Shaanxi	Foping	33.5244	107.991	Zhang et al. 1997
Hystrix brachyura	Shaanxi	Huxian	34.1086	108.605	Zhang et al. 1997
Hystrix brachyura	Shaanxi	Liuba	33.6176	106.921	Zhang et al. 1997
Hystrix brachyura	Shaanxi	Longxian	34.8931	106.864	Zhang et al. 1997
Hystrix brachyura	Shaanxi	Xi'an	34.3416	108.94	Zhang et al. 1997
Hystrix brachyura	Shaanxi	Zhenba	32.5367	107.895	Zhang et al. 1997
Hystrix brachyura	Shaanxi	Zhouzhi	34.1633	108.222	Zhang et al. 1997
Hystrix brachyura	Shaanxi	Ziyang	32.5202	108.534	Zhang et al. 1997
Hystrix brachyura	Shanghai	Shanghai	31.2304	121.474	Zhang et al. 1997
Hystrix brachyura	Shanxi	Southern side of the Tsing Ling range as far north as southern Shansi	33.96	107.62	China Journal of Science and Arts
Hystrix brachyura	Sichuan	Baoxing	30.3681	102.815	Zhang et al. 1997
Hystrix brachyura	Sichuan	Beichuan	31.6172	104.468	Zhang et al. 1997
Hystrix brachyura	Sichuan	Chengkou	31.7324	105.935	Zhang et al. 1997
Hystrix brachyura	Sichuan	Guangyuan	32.4354	105.843	Zhang et al. 1997
Hystrix brachyura	Sichuan	Huidong	26.6347	102.578	Zhang et al. 1997
Hystrix brachyura	Sichuan	Nanjiang	32.3466	106.829	Zhang et al. 1997
Hystrix brachyura	Sichuan	Pingwu	32.4097	104.556	Zhang et al. 1997
Hystrix brachyura	Sichuan	Qingchuan	32.5843	105.238	Zhang et al. 1997
Hystrix brachyura	Sichuan	Wanxian	30.8078	108.409	Zhang et al. 1997
Hystrix brachyura	Sichuan	Wenchuan	31.4768	103.59	Zhang et al. 1997
Hystrix brachyura	Sichuan	Yibin	28.7518	104.643	Zhang et al. 1997
Hystrix brachyura	Sichuan (Chongqing)	Xiushan	28.448	109.007	Zhang et al. 1997
Hystrix brachyura	Xizang	Zhangmu	27.9873	85.9833	Zhang et al. 1997
Hystrix brachyura	Yunnan	Cangyuan	23.1467	99.2462	Zhang et al. 1997
Hystrix brachyura	Yunnan	Dali	25.6065	100.268	Zhang et al. 1997
Hystrix brachyura	Yunnan	Gengma	23.5381	99.3971	Zhang et al. 1997
Hystrix brachyura	Yunnan	Hekou	22.5294	103.939	Zhang et al. 1997
Hystrix brachyura	Yunnan	Jingdong	24.4467	100.834	Zhang et al. 1997
Hystrix brachyura	Yunnan	Jinping	22.7795	103.226	Zhang et al. 1997
Hystrix brachyura	Yunnan	Kaiyuan	23.7143	103.267	Zhang et al. 1997
Hystrix brachyura	Yunnan	Kunming	24.8801	102.833	Zhang et al. 1997
Hystrix brachyura	Yunnan	Lijiang	26.855	100.228	Zhang et al. 1997
Hystrix brachyura	Yunnan	Lincang	23.8776	100.08	Zhang et al. 1997
Hystrix brachyura	Yunnan	Luchun	22.9937	102.392	Zhang et al. 1997
Hystrix brachyura	Yunnan	Lushui	25.8229	98.858	Zhang et al. 1997
Hystrix brachyura	Yunnan	Luxi	24.532	103.766	Zhang et al. 1997
Hystrix brachyura	Yunnan	Matai	23.7904	100.272	Zhang et al. 1997
Hystrix brachyura	Yunnan	Menghun	21.8406	100.386	Zhang et al. 1997
Hystrix brachyura	Yunnan	Mengla	21.4592	101.565	Zhang et al. 1997
Hystrix brachyura	Yunnan	Mengyang	22.0876	100.897	Zhang et al. 1997
Hystrix brachyura	Yunnan	Mile	24.4119	103.415	Zhang et al. 1997
Hystrix brachyura	Yunnan	Ruili	24.0128	97.8519	Zhang et al. 1997
Hystrix brachyura	Yunnan	Tengchong	25.0204	98.491	Zhang et al. 1997
Hystrix brachyura	Yunnan	Weishan	25.2272	100.307	Zhang et al. 1997
Hystrix brachyura	Yunnan	Wuding	25.5304	102.404	Zhang et al. 1997
Hystrix brachyura	Yunnan	Yuanyang	23.2199	102.835	Zhang et al. 1997
Hystrix brachyura	Zhejiang	Hangzhou	30.2741	120.155	Zhang et al. 1997
Hystrix brachyura	Zhejiang	Huzhou	30.8943	120.087	Zhang et al. 1997
Hystrix brachyura	Zhejiang	Lin'an	30.2339	119.725	Zhang et al. 1997
Hystrix brachyura	Zhejiang	Qingyuan	27.6192	119.063	Zhang et al. 1997
Hystrix brachyura	Zhejiang	Shangyu	30.0331	120.868	Zhang et al. 1997
Hystrix brachyura	Zhejiang	Tonglu	29.7935	119.691	Zhang et al. 1997
Lutra lutra	Anhui	Chaoxian	31.6	117.867	Zhang et al. 1997
Lutra lutra	Anhui	Chuxian	32.322	118.298	Zhang et al. 1997
Lutra lutra	Anhui	Dongzhi	30.1112	117.028	Zhang et al. 1997
Lutra lutra	Anhui	Foziling	31.3626	116.253	Zhang et al. 1997
Lutra lutra	Anhui	Guangde	30.8776	119.421	Zhang et al. 1997
Lutra lutra	Anhui	Guichi	30.6872	117.567	Zhang et al. 1997
Lutra lutra	Anhui	Jingxian	30.6886	118.42	Zhang et al. 1997
Lutra lutra	Anhui	Jinzhai	31.7272	115.934	Zhang et al. 1997
Lutra lutra	Anhui	Liu'an	31.7337	116.522	Zhang et al. 1997
Lutra lutra	Anhui	Ningguo	30.6336	118.983	Zhang et al. 1997
Lutra lutra	Anhui	Qianshan	30.6311	116.581	Zhang et al. 1997
Lutra lutra	Anhui	Qimen	29.8541	117.717	Zhang et al. 1997
Lutra lutra	Anhui	Qingyang	30.6392	117.847	Zhang et al. 1997
Lutra lutra	Anhui	Shexian	29.8603	118.415	Zhang et al. 1997
Lutra lutra	Anhui	Taihu	30.4542	116.309	Zhang et al. 1997
Lutra lutra	Anhui	Wuwei	31.3032	117.902	Zhang et al. 1997
Lutra lutra	Anhui	Xuancheng	30.9407	118.759	Zhang et al. 1997
Lutra lutra	Anhui	Yuexi	30.8494	116.36	Zhang et al. 1997
Lutra lutra	Fujian	Amoy	24.4798	118.089	Allen 1938-1940
Lutra lutra	Fujian	Foochow	26.0745	119.296	Allen 1938-1940
Lutra lutra	Fujian	Fuzhou	26.0745	119.296	Zhang et al. 1997
Lutra lutra	Fujian	Haikow (20 li from Futsing City)	25.6972	119.465	China Journal of Science and Arts
Lutra lutra	Fujian	Jian'ou	27.0227	118.305	Zhang et al. 1997
Lutra lutra	Fujian	Jianyang	27.3319	118.12	Zhang et al. 1997
Lutra lutra	Fujian	Jinjiang	24.7817	118.552	Zhang et al. 1997
Lutra lutra	Fujian	Longxi	24.4467	117.818	Zhang et al. 1997
Lutra lutra	Fujian	Longyan	25.0751	117.018	Zhang et al. 1997
Lutra lutra	Fujian	Nanping	26.6418	118.178	Zhang et al. 1997
Lutra lutra	Fujian	Ningde	26.6656	119.548	Zhang et al. 1997
Lutra lutra	Fujian	Putian	25.4541	119.008	Zhang et al. 1997
Lutra lutra	Fujian	Sanming	26.2634	117.639	Zhang et al. 1997
Lutra lutra	Fujian	Xiamen	24.4798	118.089	Zhang et al. 1997
Lutra lutra	Fujian	Yenping	26.6418	118.178	Allen 1938-1940
Lutra lutra	Fujian	Yuki	26.17	118.19	Allen 1938-1940
Lutra lutra	Gansu	Hezheng	35.4246	103.351	Zhang et al. 1997
Lutra lutra	Gansu	Huanxian	36.5684	107.309	Zhang et al. 1997
Lutra lutra	Gansu	Kangxian	33.3291	105.609	Zhang et al. 1997
Lutra lutra	Gansu	Lintan	34.6927	103.354	Zhang et al. 1997
Lutra lutra	Gansu	Linxia	35.6012	103.211	Zhang et al. 1997
Lutra lutra	Gansu	Luqu	34.5909	102.487	Zhang et al. 1997
Lutra lutra	Gansu	Tewo	34.0559	103.222	Zhang et al. 1997
Lutra lutra	Gansu	Wenxian	32.9438	104.683	Zhang et al. 1997
Lutra lutra	Gansu	Xiahe	35.2025	102.522	Zhang et al. 1997
Lutra lutra	Guangdong	Fungwahn	23.12	113.26	Allen 1938-1940
Lutra lutra	Guangdong	Gaoyao	23.0254	112.458	Zhang et al. 1997
Lutra lutra	Guangdong	Guangzhou	23.1292	113.264	Zhang et al. 1997
Lutra lutra	Guangdong	Huaji	22.7394	113.264	Zhang et al. 1997
Lutra lutra	Guangdong	Huidong	22.985	114.72	Zhang et al. 1997
Lutra lutra	Guangdong	Longmen	23.7277	114.255	Zhang et al. 1997
Lutra lutra	Guangxi	Baise	23.9023	106.618	Zhang et al. 1997
Lutra lutra	Guangxi	Bobai	22.273	109.976	Zhang et al. 1997
Lutra lutra	Guangxi	Du'an	23.9327	108.105	Zhang et al. 1997
Lutra lutra	Guangxi	Gongcheng	24.8315	110.828	Zhang et al. 1997
Lutra lutra	Guangxi	Hechi	24.6929	108.085	Zhang et al. 1997
Lutra lutra	Guangxi	Jingxi	23.1341	106.418	Zhang et al. 1997
Lutra lutra	Guangxi	Lingshan	22.4165	109.291	Zhang et al. 1997
Lutra lutra	Guangxi	Long'an	23.166	107.696	Zhang et al. 1997
Lutra lutra	Guangxi	Longsheng	25.7979	110.011	Zhang et al. 1997
Lutra lutra	Guangxi	Longzhou	22.3428	106.854	Zhang et al. 1997
Lutra lutra	Guangxi	Mubian	23.3912	105.833	Zhang et al. 1997
Lutra lutra	Guangxi	Ningming	22.1402	107.076	Zhang et al. 1997
Lutra lutra	Guangxi	Qinzhou	24.4579	110.322	Zhang et al. 1997
Lutra lutra	Guangxi	Rong'an	25.2243	109.398	Zhang et al. 1997
Lutra lutra	Guangxi	Rongshui	25.0659	109.256	Zhang et al. 1997
Lutra lutra	Guangxi	Shangsi	22.1537	107.984	Zhang et al. 1997
Lutra lutra	Guangxi	Tian'e	24.9991	107.174	Zhang et al. 1997
Lutra lutra	Guangxi	Xilin	24.4897	105.094	Zhang et al. 1997
Lutra lutra	Guangxi	Xing'an	25.6117	110.672	Zhang et al. 1997
Lutra lutra	Guangxi	Yongning	22.7584	108.487	Zhang et al. 1997
Lutra lutra	Guangxi	Yulin	22.6364	110.165	Zhang et al. 1997
Lutra lutra	Guangxi	Ziyuan	26.0424	110.653	Zhang et al. 1997
Lutra lutra	Guizhou	Anlong	25.099	105.443	Zhang et al. 1997
Lutra lutra	Guizhou	Bijie	27.284	105.292	Zhang et al. 1997
Lutra lutra	Guizhou	Ceheng	24.9837	105.812	Zhang et al. 1997
Lutra lutra	Guizhou	Dafang	27.1417	105.613	Zhang et al. 1997
Lutra lutra	Guizhou	Dushan	25.8221	107.545	Zhang et al. 1997
Lutra lutra	Guizhou	Fangjingshan	27.9401	108.614	Zhang et al. 1997
Lutra lutra	Guizhou	Jiangkou	27.6996	108.84	Zhang et al. 1997
Lutra lutra	Guizhou	Jinsha	27.4592	106.22	Zhang et al. 1997
Lutra lutra	Guizhou	Kaiyang	27.0578	106.965	Zhang et al. 1997
Lutra lutra	Guizhou	Leishan	26.3784	108.078	Zhang et al. 1997
Lutra lutra	Guizhou	Nayong	26.7776	105.383	Zhang et al. 1997
Lutra lutra	Guizhou	Qianxi	27.0077	106.034	Zhang et al. 1997
Lutra lutra	Guizhou	Sandu	25.9832	107.87	Zhang et al. 1997
Lutra lutra	Guizhou	Shiqian	27.5138	108.224	Zhang et al. 1997
Lutra lutra	Guizhou	Shuicheng	26.5479	104.958	Zhang et al. 1997
Lutra lutra	Guizhou	Wangmo	25.1784	106.1	Zhang et al. 1997
Lutra lutra	Guizhou	Weining	26.8562	104.279	Zhang et al. 1997
Lutra lutra	Guizhou	Xingyi	25.092	104.895	Zhang et al. 1997
Lutra lutra	Guizhou	Zheng'an	28.55	107.444	Zhang et al. 1997
Lutra lutra	Guizhou	Zhijin	26.6635	105.771	Zhang et al. 1997
Lutra lutra	Heilongjiang	Baoqing	46.3269	132.197	Zhang et al. 1997
Lutra lutra	Heilongjiang	Hailin	44.5942	129.38	Zhang et al. 1997
Lutra lutra	Heilongjiang	Linkou	45.278	130.284	Zhang et al. 1997
Lutra lutra	Heilongjiang	Mishan	45.5298	131.847	Zhang et al. 1997
Lutra lutra	Heilongjiang	Yichun	47.7275	128.841	Zhang et al. 1997
Lutra lutra	Henan	Lushi	34.0542	111.048	Zhang et al. 1997
Lutra lutra	Henan	Neixiang	33.0449	111.849	Zhang et al. 1997
Lutra lutra	Henan	Songxian	34.1345	112.086	Zhang et al. 1997
Lutra lutra	Henan	Qinyang	35.0875	112.951	Zhang et al. 1997
Lutra lutra	Henan	Shangcheng	31.7984	115.407	Zhang et al. 1997
Lutra lutra	Hubei	Yichang	30.692	111.286	Zhang et al. 1997
Lutra lutra	Hunan	Guidong	26.0776	113.945	Zhang et al. 1997
Lutra lutra	Hunan	Shaoyang	27.2389	111.468	Zhang et al. 1997
Lutra lutra	Hunan	Suining	26.582	110.156	Zhang et al. 1997
Lutra lutra	Hunan	Xinning	26.4334	110.857	Zhang et al. 1997
Lutra lutra	Hunan	Yizhang	25.3998	112.949	Zhang et al. 1997
Lutra lutra	Inner Mongolia	Genhe	50.7803	121.52	Zhang et al. 1997
Lutra lutra	Jiangsu	near Quinsan	31.3849	120.981	China Journal of Science and Arts
Lutra lutra	Jiangsu	near Shanghai	31.2	121.5	Allen 1938-1940
Lutra lutra	Jiangxi	Anyuan	27.6057	113.886	Zhang et al. 1997
Lutra lutra	Jiangxi	Boyang	29.0117	116.7	Zhang et al. 1997
Lutra lutra	Jiangxi	Ganxian	25.8606	115.011	Zhang et al. 1997
Lutra lutra	Jiangxi	Nanchang	28.6829	115.858	Zhang et al. 1997
Lutra lutra	Jiangxi	Taihe	26.7902	114.909	Zhang et al. 1997
Lutra lutra	Jilin	Antu	43.1126	128.898	Zhang et al. 1997
Lutra lutra	Jilin	Dunhua	43.3724	128.232	Zhang et al. 1997
Lutra lutra	Jilin	Fusong	42.2212	127.45	Zhang et al. 1997
Lutra lutra	Jilin	Huinan	42.6849	126.047	Zhang et al. 1997
Lutra lutra	Jilin	Jingyu	42.3888	126.814	Zhang et al. 1997
Lutra lutra	Jilin	Wangqing	43.3125	129.772	Zhang et al. 1997
Lutra lutra	Liaoning	Fengcheng	40.4523	124.067	Zhang et al. 1997
Lutra lutra	Liaoning	Gaizhou	40.4005	122.349	Zhang et al. 1997
Lutra lutra	Liaoning	Huanren	41.2671	125.361	Zhang et al. 1997
Lutra lutra	Liaoning	Kuandian	40.7313	124.784	Zhang et al. 1997
Lutra lutra	Liaoning	Qingyuan	42.1005	124.924	Zhang et al. 1997
Lutra lutra	Liaoning	Xinbin	41.7343	125.04	Zhang et al. 1997
Lutra lutra	Qinghai	Baima	32.9327	100.737	Zhang et al. 1997
Lutra lutra	Shaanxi	Ankang	32.6847	109.029	Zhang et al. 1997
Lutra lutra	Shaanxi	Chang'an	34.1589	108.907	Zhang et al. 1997
Lutra lutra	Shaanxi	Chenggu	33.1571	107.334	Zhang et al. 1997
Lutra lutra	Shaanxi	Fuxian	35.988	109.38	Zhang et al. 1997
Lutra lutra	Shaanxi	Hanzhong	33.0675	107.023	Zhang et al. 1997
Lutra lutra	Shaanxi	Huangling	35.5794	109.263	Zhang et al. 1997
Lutra lutra	Shaanxi	Liuba	33.6176	106.921	Zhang et al. 1997
Lutra lutra	Shaanxi	Luochuan	35.762	109.432	Zhang et al. 1997
Lutra lutra	Shaanxi	Taibaishan	34.0584	107.319	Zhang et al. 1997
Lutra lutra	Shaanxi	Xi'an	34.3416	108.94	Zhang et al. 1997
Lutra lutra	Shaanxi	Yangxian	33.2227	107.546	Zhang et al. 1997
Lutra lutra	Shanghai	Shanghai	31.2304	121.474	Zhang et al. 1997
Lutra lutra	Shanxi	Yangcheng	35.486	112.415	Zhang et al. 1997
Lutra lutra	Sichuan	Anxian	31.5349	104.567	Zhang et al. 1997
Lutra lutra	Sichuan	Barkam	31.9058	102.207	Zhang et al. 1997
Lutra lutra	Sichuan	Batang	30.0047	99.1107	Zhang et al. 1997
Lutra lutra	Sichuan	Cangxi	31.7324	105.935	Zhang et al. 1997
Lutra lutra	Sichuan	Ebian	29.2304	103.262	Zhang et al. 1997
Lutra lutra	Sichuan	Garze	30.0495	101.962	Zhang et al. 1997
Lutra lutra	Sichuan	Leibo	28.2627	103.572	Zhang et al. 1997
Lutra lutra	Sichuan	Nanchong	30.8378	106.111	Zhang et al. 1997
Lutra lutra	Sichuan	Yilong	31.2716	106.303	Zhang et al. 1997
Lutra lutra	Sichuan	Yuexi	28.6398	102.508	Zhang et al. 1997
Lutra lutra	Xinjiang	Altai	47.8449	88.1413	Zhang et al. 1997
Lutra lutra	Xizang	Baqen	31.9186	94.0535	Zhang et al. 1997
Lutra lutra	Xizang	Biru	31.4803	93.6796	Zhang et al. 1997
Lutra lutra	Xizang	Damxung	30.4731	91.1012	Zhang et al. 1997
Lutra lutra	Xizang	Dengqen	31.4124	95.5958	Zhang et al. 1997
Lutra lutra	Xizang	Doilungdeqen	29.6461	91.0033	Zhang et al. 1997
Lutra lutra	Xizang	Lhari	30.6408	93.2325	Zhang et al. 1997
Lutra lutra	Xizang	Lhasa	29.6456	91.1409	Zhang et al. 1997
Lutra lutra	Xizang	Nagqu	31.4762	92.0512	Zhang et al. 1997
Lutra lutra	Xizang	Qamdo	31.141	97.172	Zhang et al. 1997
Lutra lutra	Xizang	Quxu	29.3531	90.7439	Zhang et al. 1997
Lutra lutra	Xizang	Sog	31.8869	93.7856	Zhang et al. 1997
Lutra lutra	Xizang	Xigaze	29.2669	88.8806	Zhang et al. 1997
Lutra lutra	Xizang	Yamzho Yumco	28.9781	90.7457	Zhang et al. 1997
Lutra lutra	Xizang	Yigong	30.2653	94.8161	Zhang et al. 1997
Lutra lutra	Xizang	Zayu	28.6613	97.4669	Zhang et al. 1997
Lutra lutra	Yunnan	Gaoligongshan	24.66	98.42	Zhang et al. 1997
Lutra lutra	Yunnan	Jingdong	24.4467	100.834	Zhang et al. 1997
Lutra lutra	Yunnan	Jinghong	22.0001	100.772	Zhang et al. 1997
Lutra lutra	Yunnan	Jinping	22.7795	103.226	Zhang et al. 1997
Lutra lutra	Yunnan	Luchun	22.9937	102.392	Zhang et al. 1997
Lutra lutra	Yunnan	Luxi	24.532	103.766	Zhang et al. 1997
Lutra lutra	Yunnan	Menghai	21.9574	100.453	Zhang et al. 1997
Lutra lutra	Yunnan	Mengla	21.4592	101.565	Zhang et al. 1997
Lutra lutra	Yunnan	Mengzi	23.3962	103.365	Zhang et al. 1997
Lutra lutra	Yunnan	Pingbian	22.9836	103.688	Zhang et al. 1997
Lutra lutra	Yunnan	Yingjiang	24.7052	97.932	Zhang et al. 1997
Lutra lutra	Zhejiang	Changtu	30.251	122.327	Zhang et al. 1997
Lutra lutra	Zhejiang	Chun'an	29.6088	119.042	Zhang et al. 1997
Lutra lutra	Zhejiang	Daishan	30.2641	122.226	Zhang et al. 1997
Lutra lutra	Zhejiang	Daxie Island	29.9172	121.964	Zhang et al. 1997
Lutra lutra	Zhejiang	Jinhua	29.0791	119.647	Zhang et al. 1997
Lutra lutra	Zhejiang	Jintang Island	30.0068	121.873	Zhang et al. 1997
Lutra lutra	Zhejiang	Lin'an	30.2339	119.725	Zhang et al. 1997
Lutra lutra	Zhejiang	Linhai	28.8584	121.145	Zhang et al. 1997
Lutra lutra	Zhejiang	Liuheng Island	29.7424	122.11	Zhang et al. 1997
Lutra lutra	Zhejiang	Ningbo	29.8683	121.544	Zhang et al. 1997
Lutra lutra	Zhejiang	Putuoshan Islands	30.0097	122.385	Zhang et al. 1997
Lutra lutra	Zhejiang	Quzhou	28.9701	118.859	Zhang et al. 1997
Lutra lutra	Zhejiang	Suichang	28.5921	119.276	Zhang et al. 1997
Lutra lutra	Zhejiang	Yinxian	29.8194	121.55	Zhang et al. 1997
Lutra lutra	Zhejiang	Zhoushan	29.9853	122.207	Zhang et al. 1997
Lutra lutra	Zhejiang	Zhujijian	29.9479	122.351	Zhang et al. 1997
Macaca mulatta	Anhui	Dongzhi	30.1112	117.028	Zhang et al. 1997
Macaca mulatta	Anhui	Guichi	30.6872	117.567	Zhang et al. 1997
Macaca mulatta	Anhui	Huangshan	30.5435	117.064	Zhang et al. 1997
Macaca mulatta	Anhui	Jingde	30.2863	118.54	Zhang et al. 1997
Macaca mulatta	Anhui	Jixi	30.0675	118.579	Zhang et al. 1997
Macaca mulatta	Anhui	Ningguo	30.6336	118.983	Zhang et al. 1997
Macaca mulatta	Anhui	Qimen	29.8541	117.717	Zhang et al. 1997
Macaca mulatta	Anhui	Qingyang	30.6392	117.847	Zhang et al. 1997
Macaca mulatta	Anhui	Shexian	29.8603	118.415	Zhang et al. 1997
Macaca mulatta	Anhui	Taiping	30.3595	118.047	Zhang et al. 1997
Macaca mulatta	Anhui	Xiuning	29.7891	118.199	Zhang et al. 1997
Macaca mulatta	Anhui	Xuancheng	30.9407	118.759	Zhang et al. 1997
Macaca mulatta	Fujian	Chunganhsien	27.7566	118.035	Allen 1938-1940
Macaca mulatta	Fujian	Guangze	27.541	117.334	Zhang et al. 1997
Macaca mulatta	Fujian	Jian'ou	27.0227	118.305	Zhang et al. 1997
Macaca mulatta	Fujian	Jianyang	27.3319	118.12	Zhang et al. 1997
Macaca mulatta	Fujian	Liancheng	25.7105	116.754	Zhang et al. 1997
Macaca mulatta	Fujian	Longxi (formerly Zhangzhou county)	24.4467	117.818	Zhang et al. 1997
Macaca mulatta	Fujian	Longyan	25.0751	117.018	Zhang et al. 1997
Macaca mulatta	Fujian	Pingnan	26.9083	118.986	Zhang et al. 1997
Macaca mulatta	Fujian	Pucheng	27.9173	118.541	Zhang et al. 1997
Macaca mulatta	Fujian	San Chiang	27.8	117.4	Andrews 1932
Macaca mulatta	Fujian	Sanming	26.2634	117.639	Zhang et al. 1997
Macaca mulatta	Fujian	Shanghang	25.0495	116.42	Zhang et al. 1997
Macaca mulatta	Fujian	Shaowu	27.3403	117.493	Zhang et al. 1997
Macaca mulatta	Fujian	Shaxian	26.3973	117.792	Zhang et al. 1997
Macaca mulatta	Fujian	Taining (Wuyishan)	26.9003	117.176	Zhang et al. 1997
Macaca mulatta	Fujian	Wuyishan	27.7566	118.035	Zhang et al. 1997
Macaca mulatta	Fujian	Yongchun	25.3216	118.294	Zhang et al. 1997
Macaca mulatta	Fujian	Yongtai	25.8667	118.933	Zhang et al. 1997
Macaca mulatta	Fujian	Zhouning	27.1046	119.339	Zhang et al. 1997
Macaca mulatta	Gansu	Chengxian	33.7505	105.742	Zhang et al. 1997
Macaca mulatta	Gansu	Huixian	33.7688	106.088	Zhang et al. 1997
Macaca mulatta	Gansu	Kangxian	33.3291	105.609	Zhang et al. 1997
Macaca mulatta	Gansu	Liangdang	33.9089	106.305	Zhang et al. 1997
Macaca mulatta	Gansu	Liangdang	33.9089	106.305	Zhang et al. 1997
Macaca mulatta	Gansu	Wudu	33.3922	104.926	Zhang et al. 1997
Macaca mulatta	Guangdong	Dangan Islands	22.0389	114.264	Zhang et al. 1997
Macaca mulatta	Guangdong	Erzhoudao	22	114.184	Zhang et al. 1997
Macaca mulatta	Guangdong	Huaji	22.7394	113.264	Zhang et al. 1997
Macaca mulatta	Guangdong	Huidong	22.985	114.72	Zhang et al. 1997
Macaca mulatta	Guangdong	Lianping	24.3696	114.489	Zhang et al. 1997
Macaca mulatta	Guangdong	Lianzhou	24.781	112.377	Zhang et al. 1997
Macaca mulatta	Guangdong	Luofushan	23.2609	114.065	Zhang et al. 1997
Macaca mulatta	Guangdong	Neilingdingdao	22.4167	113.8	Zhang et al. 1997
Macaca mulatta	Guangdong	Pingyuan (Bachi)	24.5673	115.892	Zhang et al. 1997
Macaca mulatta	Guangdong	Ruyuan	24.7761	113.276	Zhang et al. 1997
Macaca mulatta	Guangdong	Shangchuandao	21.71	112.79	Zhang et al. 1997
Macaca mulatta	Guangdong	Shenzhen	22.5431	114.058	Zhang et al. 1997
Macaca mulatta	Guangdong	Xingning	24.1366	115.731	Zhang et al. 1997
Macaca mulatta	Guangdong	Yangshan	24.781	112.377	Zhang et al. 1997
Macaca mulatta	Guangdong	Yingde	24.1861	113.415	Zhang et al. 1997
Macaca mulatta	Guangdong	Zhujiangkou	22.3575	113.716	Zhang et al. 1997
Macaca mulatta	Guangxi	Baise	23.9023	106.618	Zhang et al. 1997
Macaca mulatta	Guangxi	Chongzuo	22.3765	107.365	Zhang et al. 1997
Macaca mulatta	Guangxi	Debao	23.3235	106.615	Zhang et al. 1997
Macaca mulatta	Guangxi	Hechi	24.6929	108.085	Zhang et al. 1997
Macaca mulatta	Guangxi	Jingxi	23.1341	106.418	Zhang et al. 1997
Macaca mulatta	Guangxi	Longsheng	25.7979	110.011	Zhang et al. 1997
Macaca mulatta	Guangxi	Longzhou	22.3428	106.854	Zhang et al. 1997
Macaca mulatta	Guangxi	Luocheng	24.7774	108.905	Zhang et al. 1997
Macaca mulatta	Guangxi	Ningming	22.1402	107.076	Zhang et al. 1997
Macaca mulatta	Guangxi	Quangzhou	25.9292	111.072	Zhang et al. 1997
Macaca mulatta	Guangxi	Shangsi	22.1537	107.984	Zhang et al. 1997
Macaca mulatta	Guangxi	Tian'e	24.9991	107.174	Zhang et al. 1997
Macaca mulatta	Guangxi	Tianlin	24.2945	106.229	Zhang et al. 1997
Macaca mulatta	Guizhou	Anlong	25.099	105.443	Zhang et al. 1997
Macaca mulatta	Guizhou	Ceheng	24.9837	105.812	Zhang et al. 1997
Macaca mulatta	Guizhou	Changshun	26.0226	106.452	Zhang et al. 1997
Macaca mulatta	Guizhou	Dushan	25.8221	107.545	Zhang et al. 1997
Macaca mulatta	Guizhou	Fanjingshan	27.9401	108.614	Zhang et al. 1997
Macaca mulatta	Guizhou	Guiyang	26.6477	106.63	Zhang et al. 1997
Macaca mulatta	Guizhou	Huishui	26.1321	106.657	Zhang et al. 1997
Macaca mulatta	Guizhou	Jiangkou	27.6996	108.84	Zhang et al. 1997
Macaca mulatta	Guizhou	Kaiyang	27.0578	106.965	Zhang et al. 1997
Macaca mulatta	Guizhou	Leishan	26.3784	108.078	Zhang et al. 1997
Macaca mulatta	Guizhou	Libo	25.4107	107.886	Zhang et al. 1997
Macaca mulatta	Guizhou	Qingzhen	26.5561	106.471	Zhang et al. 1997
Macaca mulatta	Guizhou	Sandu	25.9832	107.87	Zhang et al. 1997
Macaca mulatta	Guizhou	Shiqian	27.5138	108.224	Zhang et al. 1997
Macaca mulatta	Guizhou	Songtao	28.1541	109.203	Zhang et al. 1997
Macaca mulatta	Guizhou	Suiyang	27.9466	107.191	Zhang et al. 1997
Macaca mulatta	Guizhou	Tongzi	28.1336	106.826	Zhang et al. 1997
Macaca mulatta	Guizhou	Wangmo	25.1784	106.1	Zhang et al. 1997
Macaca mulatta	Guizhou	Weng'an	27.0785	107.472	Zhang et al. 1997
Macaca mulatta	Guizhou	Xingyi	25.092	104.895	Zhang et al. 1997
Macaca mulatta	Guizhou	Xishui	28.3313	106.197	Zhang et al. 1997
Macaca mulatta	Guizhou	Yinjiang	27.9942	108.41	Zhang et al. 1997
Macaca mulatta	Guizhou	Yuqing	27.2253	107.888	Zhang et al. 1997
Macaca mulatta	Guizhou	Zheng'an	28.55	107.444	Zhang et al. 1997
Macaca mulatta	Guizhou	Zunyi	27.7257	106.927	Zhang et al. 1997
Macaca mulatta	Hebei	Eastern Tombs	40.1857	117.639	Allen 1938-1940
Macaca mulatta	Hebei	Xinglong	40.4174	117.501	Zhang et al. 1997
Macaca mulatta	Henan	Boai	35.171	113.064	Zhang et al. 1997
Macaca mulatta	Henan	Huixian	35.4621	113.805	Zhang et al. 1997
Macaca mulatta	Henan	Jiyuan	35.0672	112.602	Zhang et al. 1997
Macaca mulatta	Henan	Qinyang	35.0875	112.951	Zhang et al. 1997
Macaca mulatta	Henan	Xiuwu	35.2235	113.448	Zhang et al. 1997
Macaca mulatta	Hubei	Shennongjia	31.7435	110.68	Zhang et al. 1997
Macaca mulatta	Hubei	Xingshan	31.3482	110.747	Zhang et al. 1997
Macaca mulatta	Hubei	Yichang	30.692	111.286	Zhang et al. 1997
Macaca mulatta	Hubei	Zigui	30.8259	110.978	Zhang et al. 1997
Macaca mulatta	Hunan	Changde	29.0317	111.698	Zhang et al. 1997
Macaca mulatta	Hunan	Chengbu	26.3906	110.322	Zhang et al. 1997
Macaca mulatta	Hunan	Cili	29.43	111.14	Zhang et al. 1997
Macaca mulatta	Hunan	Guidong	26.0776	113.945	Zhang et al. 1997
Macaca mulatta	Hunan	Sangzhi	29.4001	110.166	Zhang et al. 1997
Macaca mulatta	Hunan	Xinning	26.4334	110.857	Zhang et al. 1997
Macaca mulatta	Hunan	Yongshun	29.0014	109.851	Zhang et al. 1997
Macaca mulatta	Hunan	Zhangjiajie	29.1171	110.479	Zhang et al. 1997
Macaca mulatta	Jiangxi	Anyuan	27.6057	113.886	Zhang et al. 1997
Macaca mulatta	Jiangxi	Chongyi	25.6818	114.308	Zhang et al. 1997
Macaca mulatta	Jiangxi	Jinggangshan	26.7481	114.289	Zhang et al. 1997
Macaca mulatta	Jiangxi	Ningdu	26.4701	116.009	Zhang et al. 1997
Macaca mulatta	Jiangxi	Ninggang	26.75	113.967	Zhang et al. 1997
Macaca mulatta	Jiangxi	Pingxiang	27.6228	113.855	Zhang et al. 1997
Macaca mulatta	Jiangxi	Taihe	26.7902	114.909	Zhang et al. 1997
Macaca mulatta	Qinghai	Baima	32.9327	100.737	Zhang et al. 1997
Macaca mulatta	Qinghai	Golog	34.4714	100.245	Zhang et al. 1997
Macaca mulatta	Qinghai	Jiuzhi	33.4295	101.483	Zhang et al. 1997
Macaca mulatta	Qinghai	Nangqen	32.2032	96.4806	Zhang et al. 1997
Macaca mulatta	Qinghai	Yushu	33.0101	97.0924	Zhang et al. 1997
Macaca mulatta	Shaanxi	Nanzheng	32.9993	106.936	Zhang et al. 1997
Macaca mulatta	Shaanxi	Xixiang	32.9831	107.767	Zhang et al. 1997
Macaca mulatta	Shaanxi	Zhenba	32.5367	107.895	Zhang et al. 1997
Macaca mulatta	Shaanxi	Zhenping	31.8837	109.527	Zhang et al. 1997
Macaca mulatta	Shanxi	Jincheng	35.4907	112.852	Zhang et al. 1997
Macaca mulatta	Shanxi	Ruicheng	34.6936	110.694	Zhang et al. 1997
Macaca mulatta	Shanxi	Yangcheng	35.486	112.415	Zhang et al. 1997
Macaca mulatta	Shanxi	Yicheng	35.7386	111.719	Zhang et al. 1997
Macaca mulatta	Shanxi	Yuanqu	35.2974	111.67	Zhang et al. 1997
Macaca mulatta	Shanxi	Zhongtiaoshan	35.4199	111.473	Zhang et al. 1997
Macaca mulatta	Sichuan	Batang	30.0047	99.1107	Zhang et al. 1997
Macaca mulatta	Sichuan	Dege	31.8061	98.5809	Zhang et al. 1997
Macaca mulatta	Sichuan	Dengke	32.4594	97.983	Zhang et al. 1997
Macaca mulatta	Sichuan	Emeishan	29.6012	103.485	Zhang et al. 1997
Macaca mulatta	Sichuan	Fuling	29.7031	107.389	Zhang et al. 1997
Macaca mulatta	Sichuan	Guanxian (Dujiangyan)	30.9884	103.647	Zhang et al. 1997
Macaca mulatta	Sichuan	Gulin	28.0388	105.813	Zhang et al. 1997
Macaca mulatta	Sichuan	Kangding	29.9984	101.957	Zhang et al. 1997
Macaca mulatta	Sichuan	Leibo	28.2627	103.572	Zhang et al. 1997
Macaca mulatta	Sichuan	Maowen (Maoxian)	31.6812	103.854	Zhang et al. 1997
Macaca mulatta	Sichuan	Meigu	28.3286	103.132	Zhang et al. 1997
Macaca mulatta	Sichuan	Miyi	26.8907	102.11	Zhang et al. 1997
Macaca mulatta	Sichuan	Muli	27.9288	101.28	Zhang et al. 1997
Macaca mulatta	Sichuan	Nagchuka	30.0315	101.014	Allen 1938-1940
Macaca mulatta	Sichuan	Nanchuan	29.1523	107.099	Zhang et al. 1997
Macaca mulatta	Sichuan	Nanjiang	32.3466	106.829	Zhang et al. 1997
Macaca mulatta	Sichuan	Nanping	31.1602	103.822	Zhang et al. 1997
Macaca mulatta	Sichuan	Pingwu	32.4097	104.556	Zhang et al. 1997
Macaca mulatta	Sichuan	Qingchuan	32.5843	105.238	Zhang et al. 1997
Macaca mulatta	Sichuan	Qionglai	30.4103	103.464	Zhang et al. 1997
Macaca mulatta	Sichuan	Wanxian	30.8078	108.409	Zhang et al. 1997
Macaca mulatta	Sichuan	Wanyuan	32.0816	108.035	Zhang et al. 1997
Macaca mulatta	Sichuan	Wenchuan	31.4768	103.59	Zhang et al. 1997
Macaca mulatta	Sichuan	Wushan	30.9336	107.95	Zhang et al. 1997
Macaca mulatta	Sichuan	Xiangcheng	28.9312	99.7984	Zhang et al. 1997
Macaca mulatta	Sichuan	Yajiang	30.0315	101.014	Zhang et al. 1997
Macaca mulatta	Sichuan	Yanyuan	27.4226	101.509	Zhang et al. 1997
Macaca mulatta	Sichuan	Yibin	28.7518	104.643	Zhang et al. 1997
Macaca mulatta	Sichuan	Zoige	33.5759	102.962	Zhang et al. 1997
Macaca mulatta	Xizang	Bomi	29.8368	95.7498	Zhang et al. 1997
Macaca mulatta	Xizang	Gongbo'gyamda	29.8853	93.2461	Zhang et al. 1997
Macaca mulatta	Xizang	Gyaca	29.1403	92.594	Zhang et al. 1997
Macaca mulatta	Xizang	Gyirong	28.8524	85.2975	Zhang et al. 1997
Macaca mulatta	Xizang	Lhunze	28.4068	92.4617	Zhang et al. 1997
Macaca mulatta	Xizang	Maizhokunggar	29.8341	91.7309	Zhang et al. 1997
Macaca mulatta	Xizang	Medog	29.3253	95.3332	Zhang et al. 1997
Macaca mulatta	Xizang	Qamdo	31.141	97.172	Zhang et al. 1997
Macaca mulatta	Xizang	Qusum	29.0628	92.2037	Zhang et al. 1997
Macaca mulatta	Xizang	Yadong	27.4848	88.907	Zhang et al. 1997
Macaca mulatta	Xizang	Yigong	30.2653	94.8161	Zhang et al. 1997
Macaca mulatta	Xizang	Zayu	28.6613	97.4669	Zhang et al. 1997
Macaca mulatta	Yunnan	Deqen	27.8188	99.7023	Zhang et al. 1997
Macaca mulatta	Yunnan	Funing	23.6253	105.631	Zhang et al. 1997
Macaca mulatta	Yunnan	Fuyuan	25.6742	104.255	Zhang et al. 1997
Macaca mulatta	Yunnan	Gejiu	23.3591	103.16	Zhang et al. 1997
Macaca mulatta	Yunnan	Gengma	23.5381	99.3971	Zhang et al. 1997
Macaca mulatta	Yunnan	Guangnan	24.0459	105.055	Zhang et al. 1997
Macaca mulatta	Yunnan	Hekou	22.5294	103.939	Zhang et al. 1997
Macaca mulatta	Yunnan	Jingdong	24.4467	100.834	Zhang et al. 1997
Macaca mulatta	Yunnan	Jinghong	22.0001	100.772	Zhang et al. 1997
Macaca mulatta	Yunnan	Jinping	22.7795	103.226	Zhang et al. 1997
Macaca mulatta	Yunnan	Lijiang	26.855	100.228	Zhang et al. 1997
Macaca mulatta	Yunnan	Luchun	22.9937	102.392	Zhang et al. 1997
Macaca mulatta	Yunnan	Luxi	24.532	103.766	Zhang et al. 1997
Macaca mulatta	Yunnan	Menghun	21.8406	100.386	Zhang et al. 1997
Macaca mulatta	Yunnan	Mengla	21.4592	101.565	Zhang et al. 1997
Macaca mulatta	Yunnan	Mengyang	22.0876	100.897	Zhang et al. 1997
Macaca mulatta	Yunnan	Mile	24.4119	103.415	Zhang et al. 1997
Macaca mulatta	Yunnan	Ninglang	27.2821	100.852	Zhang et al. 1997
Macaca mulatta	Yunnan	Shuangbai	24.6889	101.642	Zhang et al. 1997
Macaca mulatta	Yunnan	Tengchong	25.0204	98.491	Zhang et al. 1997
Macaca mulatta	Yunnan	Tengyueh	25.0245	98.5083	Allen 1938-1940
Macaca mulatta	Yunnan	Weixi	27.1772	99.2872	Zhang et al. 1997
Macaca mulatta	Yunnan	Yingjiang	24.7052	97.932	Zhang et al. 1997
Macaca mulatta	Yunnan	Yongde	24.0184	99.2593	Zhang et al. 1997
Macaca mulatta	Yunnan	Yongshan	28.2291	103.638	Zhang et al. 1997
Macaca mulatta	Yunnan	Yuanmou	25.7043	101.875	Zhang et al. 1997
Macaca mulatta	Zhejiang	Anji	30.6387	119.68	Zhang et al. 1997
Macaca mulatta	Zhejiang	Fuyang	30.0487	119.96	Zhang et al. 1997
Macaca mulatta	Zhejiang	Jiangshan	28.7372	118.627	Zhang et al. 1997
Macaca mulatta	Zhejiang	Lin'an	30.2339	119.725	Zhang et al. 1997
Macaca mulatta	Zhejiang	Longquan	28.0746	119.141	Zhang et al. 1997
Macaca mulatta	Zhejiang	Quxian (Quzhou)	28.9474	118.883	Zhang et al. 1997
Macaca mulatta	Zhejiang	Suichang	28.5921	119.276	Zhang et al. 1997
Macaca mulatta	Zhejiang	Taishun	27.5569	119.718	Zhang et al. 1997
Macaca mulatta	Zhejiang	Zhenan	28.4615	121.165	Zhang et al. 1997
Meles leucurus	Anhui	Chuxian	32.322	118.298	Zhang et al. 1997
Meles leucurus	Anhui	Foziling	31.3626	116.253	Zhang et al. 1997
Meles leucurus	Anhui	Fuyang	32.8901	115.814	Zhang et al. 1997
Meles leucurus	Anhui	Guangde	30.8776	119.421	Zhang et al. 1997
Meles leucurus	Anhui	Guichi	30.6872	117.567	Zhang et al. 1997
Meles leucurus	Anhui	Hexian	31.7418	118.351	Zhang et al. 1997
Meles leucurus	Anhui	Huainan	32.6255	117	Zhang et al. 1997
Meles leucurus	Anhui	Huoshan	31.3928	116.333	Zhang et al. 1997
Meles leucurus	Anhui	Jingxian	30.6886	118.42	Zhang et al. 1997
Meles leucurus	Anhui	Jinzhai	31.7272	115.934	Zhang et al. 1997
Meles leucurus	Anhui	Lai'an	32.4522	118.436	Zhang et al. 1997
Meles leucurus	Anhui	Liu'an	31.7337	116.522	Zhang et al. 1997
Meles leucurus	Anhui	Ningguo	30.6336	118.983	Zhang et al. 1997
Meles leucurus	Anhui	Qianshan	30.6311	116.581	Zhang et al. 1997
Meles leucurus	Anhui	Shexian	29.8603	118.415	Zhang et al. 1997
Meles leucurus	Anhui	Shitai	30.2104	117.486	Zhang et al. 1997
Meles leucurus	Anhui	Suxian	33.6464	116.964	Zhang et al. 1997
Meles leucurus	Anhui	Taihu	30.4542	116.309	Zhang et al. 1997
Meles leucurus	Anhui	Tangshan	32.5878	116.839	Zhang et al. 1997
Meles leucurus	Anhui	Tongcheng	31.0358	116.974	Zhang et al. 1997
Meles leucurus	Anhui	Wuwei	31.3032	117.902	Zhang et al. 1997
Meles leucurus	Anhui	Xiaoxan	34.1887	116.947	Zhang et al. 1997
Meles leucurus	Anhui	Xiuning	29.7891	118.199	Zhang et al. 1997
Meles leucurus	Anhui	Yuexi	30.8494	116.36	Zhang et al. 1997
Meles leucurus	Beijing	Beijing	39.904	116.408	Zhang et al. 1997
Meles leucurus	Fujian	Amoy	24.4798	118.089	Allen 1938-1940
Meles leucurus	Fujian	Foochow	26.0745	119.296	Allen 1938-1940
Meles leucurus	Fujian	Fuzhou	26.0745	119.296	Zhang et al. 1997
Meles leucurus	Fujian	Jian'ou	27.0227	118.305	Zhang et al. 1997
Meles leucurus	Fujian	Jianyang	27.3319	118.12	Zhang et al. 1997
Meles leucurus	Fujian	Jinjiang	24.7817	118.552	Zhang et al. 1997
Meles leucurus	Fujian	Longxi	24.4467	117.818	Zhang et al. 1997
Meles leucurus	Fujian	Longyan	25.0751	117.018	Zhang et al. 1997
Meles leucurus	Fujian	Nanping	26.6418	118.178	Zhang et al. 1997
Meles leucurus	Fujian	Ningde	26.6656	119.548	Zhang et al. 1997
Meles leucurus	Fujian	Putian	25.4541	119.008	Zhang et al. 1997
Meles leucurus	Fujian	Sanming	26.2634	117.639	Zhang et al. 1997
Meles leucurus	Fujian	Xiamen	24.4798	118.089	Zhang et al. 1997
Meles leucurus	Fujian	Yenping	26.6418	118.178	Allen 1938-1940
Meles leucurus	Gansu	Huanxian	36.5684	107.309	Zhang et al. 1997
Meles leucurus	Gansu	Kangxian	33.3291	105.609	Zhang et al. 1997
Meles leucurus	Gansu	Lintan	34.6927	103.354	Zhang et al. 1997
Meles leucurus	Gansu	Linxia	35.6012	103.211	Zhang et al. 1997
Meles leucurus	Gansu	Luqu	34.5909	102.487	Zhang et al. 1997
Meles leucurus	Gansu	Xiabe	35.2025	102.522	Zhang et al. 1997
Meles leucurus	Guangdong	Guangzhou	23.1292	113.264	Zhang et al. 1997
Meles leucurus	Guangdong	Huidong	22.985	114.72	Zhang et al. 1997
Meles leucurus	Guangdong	Lianping	24.3696	114.489	Zhang et al. 1997
Meles leucurus	Guangdong	Lianzhou	24.781	112.377	Zhang et al. 1997
Meles leucurus	Guangdong	Yangshan	24.4667	112.626	Zhang et al. 1997
Meles leucurus	Guangxi	Baise	23.9023	106.618	Zhang et al. 1997
Meles leucurus	Guangxi	Bama	24.1423	107.259	Zhang et al. 1997
Meles leucurus	Guangxi	Bobai	22.273	109.976	Zhang et al. 1997
Meles leucurus	Guangxi	Du'an	23.9327	108.105	Zhang et al. 1997
Meles leucurus	Guangxi	Fuchuan	24.8144	111.277	Zhang et al. 1997
Meles leucurus	Guangxi	Hexian	24.4167	111.517	Zhang et al. 1997
Meles leucurus	Guangxi	Jingxi	23.1341	106.418	Zhang et al. 1997
Meles leucurus	Guangxi	Jinxiu	24.1304	110.189	Zhang et al. 1997
Meles leucurus	Guangxi	Lingchuan	25.4097	110.326	Zhang et al. 1997
Meles leucurus	Guangxi	Lingshan	22.4165	109.291	Zhang et al. 1997
Meles leucurus	Guangxi	Longsheng	25.7979	110.011	Zhang et al. 1997
Meles leucurus	Guangxi	Longzhou	22.3428	106.854	Zhang et al. 1997
Meles leucurus	Guangxi	Napo	23.3874	105.833	Zhang et al. 1997
Meles leucurus	Guangxi	Ningming	22.1402	107.076	Zhang et al. 1997
Meles leucurus	Guangxi	Qinzhou	24.4579	110.322	Zhang et al. 1997
Meles leucurus	Guangxi	Quanzhou	25.9292	111.072	Zhang et al. 1997
Meles leucurus	Guangxi	Rong'an	25.2243	109.398	Zhang et al. 1997
Meles leucurus	Guangxi	Rongshui	25.0659	109.256	Zhang et al. 1997
Meles leucurus	Guangxi	Tian'e	24.9991	107.174	Zhang et al. 1997
Meles leucurus	Guangxi	Tianlin	24.2945	106.229	Zhang et al. 1997
Meles leucurus	Guangxi	Yulin	22.6364	110.165	Zhang et al. 1997
Meles leucurus	Guizhou	Ceheng	24.9837	105.812	Zhang et al. 1997
Meles leucurus	Guizhou	Dushan	25.8221	107.545	Zhang et al. 1997
Meles leucurus	Guizhou	Fanjingshan	27.9401	108.614	Zhang et al. 1997
Meles leucurus	Guizhou	Guiyang	26.6477	106.63	Zhang et al. 1997
Meles leucurus	Guizhou	Huishui	26.1321	106.657	Zhang et al. 1997
Meles leucurus	Guizhou	Jiangkou	27.6996	108.84	Zhang et al. 1997
Meles leucurus	Guizhou	Qingzhen	26.5561	106.471	Zhang et al. 1997
Meles leucurus	Guizhou	Sandu	25.9832	107.87	Zhang et al. 1997
Meles leucurus	Guizhou	Shiqian	27.5138	108.224	Zhang et al. 1997
Meles leucurus	Guizhou	Songtao	28.1541	109.203	Zhang et al. 1997
Meles leucurus	Guizhou	Suiyang	27.9466	107.191	Zhang et al. 1997
Meles leucurus	Guizhou	Weining	26.8562	104.279	Zhang et al. 1997
Meles leucurus	Guizhou	Weng'an	27.0785	107.472	Zhang et al. 1997
Meles leucurus	Guizhou	Xingyi	25.092	104.895	Zhang et al. 1997
Meles leucurus	Guizhou	Yinjiang	27.9942	108.41	Zhang et al. 1997
Meles leucurus	Guizhou	Yuqing	27.2253	107.888	Zhang et al. 1997
Meles leucurus	Guizhou	Zheng'an	28.55	107.444	Zhang et al. 1997
Meles leucurus	Hebei	Eastern Tombs	40.1857	117.639	Allen 1938-1940
Meles leucurus	Hebei	Xinglong	40.4174	117.501	Zhang et al. 1997
Meles leucurus	Heilongjiang	Bei'an	48.2391	126.482	Zhang et al. 1997
Meles leucurus	Heilongjiang	Dedu	48.5168	126.183	Zhang et al. 1997
Meles leucurus	Heilongjiang	Harbin	45.8038	126.535	Zhang et al. 1997
Meles leucurus	Heilongjiang	Huma	51.7256	126.665	Zhang et al. 1997
Meles leucurus	Heilongjiang	Linkou	45.278	130.284	Zhang et al. 1997
Meles leucurus	Heilongjiang	Mishan	45.5298	131.847	Zhang et al. 1997
Meles leucurus	Heilongjiang	Ning'an	44.3407	129.483	Zhang et al. 1997
Meles leucurus	Heilongjiang	Shangzhi	45.2096	128.01	Zhang et al. 1997
Meles leucurus	Heilongjiang	Xunke	49.5643	128.479	Zhang et al. 1997
Meles leucurus	Heilongjiang	Yichun	47.7275	128.841	Zhang et al. 1997
Meles leucurus	Heilongjiang	Yilan	46.3245	129.568	Zhang et al. 1997
Meles leucurus	Henan	Funiushan	33.8769	111.765	Zhang et al. 1997
Meles leucurus	Henan	Kaifeng	34.7972	114.308	Zhang et al. 1997
Meles leucurus	Hong Kong	Hong Kong	22.3964	114.109	Zhang et al. 1997
Meles leucurus	Hunan	Guidong	26.0776	113.945	Zhang et al. 1997
Meles leucurus	Hunan	Shoyang	27.2389	111.468	Zhang et al. 1997
Meles leucurus	Hunan	Suining	26.582	110.156	Zhang et al. 1997
Meles leucurus	Hunan	Xinning	26.4334	110.857	Zhang et al. 1997
Meles leucurus	Hunan	Yizhang	25.3998	112.949	Zhang et al. 1997
Meles leucurus	Hunan	Yochow	29.3571	113.129	Allen 1938-1940
Meles leucurus	Hunan	Yueyang	29.3589	113.128	Zhang et al. 1997
Meles leucurus	Inner Mongolia	Butha B.	48.0137	122.737	Zhang et al. 1997
Meles leucurus	Inner Mongolia	Dalad B.	40.4124	110.034	Zhang et al. 1997
Meles leucurus	Inner Mongolia	Ejin Horo B.	39.5647	109.748	Zhang et al. 1997
Meles leucurus	Inner Mongolia	Genhe	50.7803	121.52	Zhang et al. 1997
Meles leucurus	Inner Mongolia	Hanggin B.	39.8333	108.736	Zhang et al. 1997
Meles leucurus	Inner Mongolia	Jagdaqi	50.4238	124.124	Zhang et al. 1997
Meles leucurus	Inner Mongolia	Jungar B.	39.8644	111.24	Zhang et al. 1997
Meles leucurus	Inner Mongolia	Oroqen Aut. B.	50.5918	123.726	Zhang et al. 1997
Meles leucurus	Inner Mongolia	Yakeshi	49.2856	120.712	Zhang et al. 1997
Meles leucurus	Jiangsu	Nanjing	32.0603	118.797	Zhang et al. 1997
Meles leucurus	Jiangsu	Nanking	32.0603	118.797	Allen 1938-1940
Meles leucurus	Jiangsu	Nantong	31.9802	120.894	Zhang et al. 1997
Meles leucurus	Jiangsu	Yancheng	33.3474	120.164	Zhang et al. 1997
Meles leucurus	Jiangsu	Yangzhou	32.3942	119.413	Zhang et al. 1997
Meles leucurus	Jiangxi	Anyuan	27.6057	113.886	Zhang et al. 1997
Meles leucurus	Jiangxi	Boyang	29.0117	116.7	Zhang et al. 1997
Meles leucurus	Jiangxi	De'an	29.3143	115.757	Zhang et al. 1997
Meles leucurus	Jiangxi	Ganxian	25.8606	115.011	Zhang et al. 1997
Meles leucurus	Jiangxi	Jiujiang	29.7051	116.002	Zhang et al. 1997
Meles leucurus	Jiangxi	Linchuan	27.9346	116.312	Zhang et al. 1997
Meles leucurus	Jiangxi	Taihe	26.7902	114.909	Zhang et al. 1997
Meles leucurus	Jiangxi	Yongxiu	29.0218	115.809	Zhang et al. 1997
Meles leucurus	Jilin	Antu	43.1126	128.898	Zhang et al. 1997
Meles leucurus	Jilin	Dunhua	43.3724	128.232	Zhang et al. 1997
Meles leucurus	Jilin	Fusong	42.2212	127.45	Zhang et al. 1997
Meles leucurus	Jilin	Huichun	42.8628	130.366	Zhang et al. 1997
Meles leucurus	Jilin	Jingyu	42.3888	126.814	Zhang et al. 1997
Meles leucurus	Liaoning	Benxi	41.487	123.685	Zhang et al. 1997
Meles leucurus	Liaoning	Dalian	38.914	121.615	Zhang et al. 1997
Meles leucurus	Liaoning	Dandong	40.0005	124.355	Zhang et al. 1997
Meles leucurus	Liaoning	Fengcheng	40.4523	124.067	Zhang et al. 1997
Meles leucurus	Liaoning	Gaizhou	40.4005	122.349	Zhang et al. 1997
Meles leucurus	Liaoning	Huanren	41.2671	125.361	Zhang et al. 1997
Meles leucurus	Liaoning	Kuandian	40.7313	124.784	Zhang et al. 1997
Meles leucurus	Liaoning	Qingyuan	42.1005	124.924	Zhang et al. 1997
Meles leucurus	Liaoning	Xinbin	41.7343	125.04	Zhang et al. 1997
Meles leucurus	Liaoning	Zhangwu	42.3865	122.539	Zhang et al. 1997
Meles leucurus	Ningxia	Guyuan	36.0159	106.243	Zhang et al. 1997
Meles leucurus	Ningxia	Haiyuan	36.565	105.643	Zhang et al. 1997
Meles leucurus	Ningxia	Lingwu	38.1027	106.34	Zhang et al. 1997
Meles leucurus	Ningxia	Xiji	35.9639	105.729	Zhang et al. 1997
Meles leucurus	Ningxia	Yinchuan	38.4872	106.231	Zhang et al. 1997
Meles leucurus	Qinghai	Delingha (Delhi)	37.3694	97.361	Zhang et al. 1997
Meles leucurus	Qinghai	Gangcha	37.3255	100.146	Zhang et al. 1997
Meles leucurus	Qinghai	Gyaring Hu (Zhalinghu)	34.9511	97.3085	Zhang et al. 1997
Meles leucurus	Qinghai	Haiyan	36.8965	100.994	Zhang et al. 1997
Meles leucurus	Qinghai	Menyuan	37.3764	101.622	Zhang et al. 1997
Meles leucurus	Qinghai	Qilian	38.1771	100.253	Zhang et al. 1997
Meles leucurus	Qinghai	western Mangya (Magnai)	37.9833	91.6	Zhang et al. 1997
Meles leucurus	Shaanxi	Fuxian	35.988	109.38	Zhang et al. 1997
Meles leucurus	Shaanxi	Ganquan	36.2765	109.351	Zhang et al. 1997
Meles leucurus	Shaanxi	Huangling	35.5794	109.263	Zhang et al. 1997
Meles leucurus	Shaanxi	Longxian	34.8931	106.864	Zhang et al. 1997
Meles leucurus	Shaanxi	Luochuan	35.762	109.432	Zhang et al. 1997
Meles leucurus	Shaanxi	Luonan	34.0908	110.149	Zhang et al. 1997
Meles leucurus	Shaanxi	Yanchang	36.5793	110.012	Zhang et al. 1997
Meles leucurus	Shaanxi	Yang'an	36.5855	109.49	Zhang et al. 1997
Meles leucurus	Shaanxi	Yichuan	36.0502	110.169	Zhang et al. 1997
Meles leucurus	Shaanxi	Yulin	38.2854	109.735	Zhang et al. 1997
Meles leucurus	Shaanxi	Zhen'an	33.4234	109.153	Zhang et al. 1997
Meles leucurus	Shandong	Jiaodong	37.22	120.17	Zhang et al. 1997
Meles leucurus	Shandong	Qingdao	36.0671	120.383	Zhang et al. 1997
Meles leucurus	Shandong	Tsinan	36.6512	117.12	Allen 1938-1940
Meles leucurus	Shangdong	Jinan	36.6512	117.12	Zhang et al. 1997
Meles leucurus	Shanghai	Shanghai district	31.2304	121.474	China Journal of Science and Arts
Meles leucurus	Shanxi	Luliangshan	37.75	111.417	Zhang et al. 1997
Meles leucurus	Shanxi	Pingding	37.7864	113.658	Zhang et al. 1997
Meles leucurus	Shanxi	Taiyuan	37.8706	112.549	Zhang et al. 1997
Meles leucurus	Shanxi	Taiyuanfu	37.8706	112.549	Allen 1938-1940
Meles leucurus	Shanxi	Yangqu	38.0585	112.673	Zhang et al. 1997
Meles leucurus	Shanxi	Yirgo	40.88	112.2	Allen 1938-1940
Meles leucurus	Shanxi	Yulinfu	38.2854	109.735	Allen 1938-1940
Meles leucurus	Shanxi	Zhongtiaoshan	35.4199	111.473	Zhang et al. 1997
Meles leucurus	Sichuan	Anxian	31.5349	104.567	Zhang et al. 1997
Meles leucurus	Sichuan	Cangxi	31.7324	105.935	Zhang et al. 1997
Meles leucurus	Sichuan	Garze	30.0495	101.962	Zhang et al. 1997
Meles leucurus	Sichuan	Nanchong	30.8378	106.111	Zhang et al. 1997
Meles leucurus	Sichuan	Songpan	32.6553	103.605	Zhang et al. 1997
Meles leucurus	Sichuan	Sungpan	32.6553	103.605	Allen 1938-1940
Meles leucurus	Sichuan	Wanhsien	30.81	108.41	Allen 1938-1940
Meles leucurus	Sichuan	Wanxian	30.8078	108.409	Zhang et al. 1997
Meles leucurus	Sichuan	Wenchuan	31.4768	103.59	Zhang et al. 1997
Meles leucurus	Sichuan	Yilong	31.2716	106.303	Zhang et al. 1997
Meles leucurus	Sichuan	Yuexi	28.6398	102.508	Zhang et al. 1997
Meles leucurus	Sichuan	Zoige	33.5759	102.962	Zhang et al. 1997
Meles leucurus	Tianjin	Tianjin	39.0842	117.201	Zhang et al. 1997
Meles leucurus	Xinjiang	Altai	47.8449	88.1413	Zhang et al. 1997
Meles leucurus	Xinjiang	Burqin	47.7019	86.8749	Zhang et al. 1997
Meles leucurus	Xinjiang	Kashgar	39.4704	75.9898	Zhang et al. 1997
Meles leucurus	Xinjiang	Nilka	43.8002	82.5118	Zhang et al. 1997
Meles leucurus	Xinjiang	Tacheng	46.7454	82.9803	Zhang et al. 1997
Meles leucurus	Xinjiang	Tuomuer feng area	41.4093	79.4729	Zhang et al. 1997
Meles leucurus	Xinjiang	Yecheng (Karghilik)	37.883	77.4138	Zhang et al. 1997
Meles leucurus	Xinjiang	Yining (Ghulja)	43.9771	81.5275	Zhang et al. 1997
Meles leucurus	Xizang	Banbar	30.9337	94.7078	Zhang et al. 1997
Meles leucurus	Xizang	Baqen	31.9186	94.0535	Zhang et al. 1997
Meles leucurus	Xizang	Biru	31.4803	93.6796	Zhang et al. 1997
Meles leucurus	Xizang	Dengqen	31.4124	95.5958	Zhang et al. 1997
Meles leucurus	Xizang	Jomda	31.4992	98.2184	Zhang et al. 1997
Meles leucurus	Xizang	Lhari	30.6408	93.2325	Zhang et al. 1997
Meles leucurus	Xizang	Lhasa	29.6456	91.1409	Zhang et al. 1997
Meles leucurus	Xizang	Lhorong	30.7415	95.8246	Zhang et al. 1997
Meles leucurus	Xizang	Nagqu	31.4762	92.0512	Zhang et al. 1997
Meles leucurus	Xizang	Qamdo	31.141	97.172	Zhang et al. 1997
Meles leucurus	Xizang	Zayu	28.6613	97.4669	Zhang et al. 1997
Meles leucurus	Yunnan	Hekou	22.5294	103.939	Zhang et al. 1997
Meles leucurus	Yunnan	Jingdong	24.4467	100.834	Zhang et al. 1997
Meles leucurus	Yunnan	Jinping	22.7795	103.226	Zhang et al. 1997
Meles leucurus	Yunnan	Kaiyuan	23.7143	103.267	Zhang et al. 1997
Meles leucurus	Yunnan	Luchun	22.9937	102.392	Zhang et al. 1997
Meles leucurus	Yunnan	Luxi	24.532	103.766	Zhang et al. 1997
Meles leucurus	Yunnan	Mile	24.4119	103.415	Zhang et al. 1997
Meles leucurus	Yunnan	Simao	22.7869	100.977	Zhang et al. 1997
Meles leucurus	Zhejiang	Jiande	29.4748	119.281	Zhang et al. 1997
Meles leucurus	Zhejiang	Kaihua	29.1373	118.415	Zhang et al. 1997
Meles leucurus	Zhejiang	Ningbo	29.8683	121.544	Zhang et al. 1997
Meles leucurus	Zhejiang	Ninghai	29.2879	121.429	Zhang et al. 1997
Meles leucurus	Zhejiang	Quzhou	28.9701	118.859	Zhang et al. 1997
Meles leucurus	Zhejiang	Tonglu	29.7935	119.691	Zhang et al. 1997
Meles leucurus	Zhejiang	Tunglu	29.7935	119.691	Allen 1938-1940
Muntiacus reevesi	Anhui	Guangde	30.8776	119.421	Zhang et al. 1997
Muntiacus reevesi	Anhui	Guichi	30.6872	117.567	Zhang et al. 1997
Muntiacus reevesi	Anhui	Huangshan	30.5435	117.064	Zhang et al. 1997
Muntiacus reevesi	Anhui	Huoshan	31.3928	116.333	Zhang et al. 1997
Muntiacus reevesi	Anhui	Jingde	30.2863	118.54	Zhang et al. 1997
Muntiacus reevesi	Anhui	Jixi	30.0675	118.579	Zhang et al. 1997
Muntiacus reevesi	Anhui	Ningguo	30.6336	118.983	Zhang et al. 1997
Muntiacus reevesi	Anhui	Qimen	29.8541	117.717	Zhang et al. 1997
Muntiacus reevesi	Anhui	Qingyang	30.6392	117.847	Zhang et al. 1997
Muntiacus reevesi	Anhui	Shexian	29.8603	118.415	Zhang et al. 1997
Muntiacus reevesi	Anhui	Shitai	30.2104	117.486	Zhang et al. 1997
Muntiacus reevesi	Anhui	Xiuning	29.7891	118.199	Zhang et al. 1997
Muntiacus reevesi	Fujian	Chunganhsien	27.7566	118.035	Allen 1938-1940
Muntiacus reevesi	Fujian	Foochow	26.0745	119.296	Allen 1938-1940
Muntiacus reevesi	Fujian	Futsing	25.725	119.38	Allen 1938-1940
Muntiacus reevesi	Fujian	Fuzhou	26.0745	119.296	Zhang et al. 1997
Muntiacus reevesi	Fujian	Jinjiang	24.7817	118.552	Zhang et al. 1997
Muntiacus reevesi	Fujian	Longxi (formerly Zhangzhou county)	24.4467	117.818	Zhang et al. 1997
Muntiacus reevesi	Fujian	Longyan	25.0751	117.018	Zhang et al. 1997
Muntiacus reevesi	Fujian	Nanping	26.6418	118.178	Zhang et al. 1997
Muntiacus reevesi	Fujian	Ningde	26.6656	119.548	Zhang et al. 1997
Muntiacus reevesi	Fujian	Putian	25.4541	119.008	Zhang et al. 1997
Muntiacus reevesi	Fujian	Sanming	26.2634	117.639	Zhang et al. 1997
Muntiacus reevesi	Fujian	Shaowu	27.3403	117.493	Zhang et al. 1997
Muntiacus reevesi	Fujian	Wuyishan	27.7566	118.035	Zhang et al. 1997
Muntiacus reevesi	Fujian	Xiamen	24.4798	118.089	Zhang et al. 1997
Muntiacus reevesi	Fujian	Yenping	26.6418	118.178	Allen 1938-1940
[truncated: 2,404 more rows]
